# Supplementary material for: Mitochondrial group I and group II introns in the sponge orders Agelasida and Axinellida
Source: BMC Evol Biol. 2015 Dec 12;15:278. doi: 10.1186/s12862-015-0556-1 (PMC4676843; doi:10.1186/s12862-015-0556-1)
Supplement: Additional file 1: — List of species sequenced as part of the sponge survey. (XLSX 10 kb) [file 12862_2015_556_MOESM1_ESM.xlsx]

## Sheet: Sheet1
Species #	TAU Museum number	Species	Sequence length of the "~1,200 bp" COI fragment verified by sequencing
1	25569	Agelas oroides	1,233, single
1	25598	Agelas oroides	2775
2	25526	Aplysina sp.	1200
3	25604	Axinella cannabina	1127
4	25596	Axinella polypoides	2,493, single
4	25597	Axinella polypoides	3032
5	25779	Axinella sp.	1196
6	25570	Calyx nicaeensis	1220
7	25497	Chelonaplysilla erecta	950, single
8	25914	Chondrillidae sp.	800
9	25633	Ciocalypta sp.	1132
9	25647	Ciocalypta sp.	945, single
10	25881	Clathria sp.	1181
11	25536	Cliona sp.	1090
12	25519	Crambe crambe	1182
12	25545	Crambe crambe	718, single
13	25600	Cymbaxinellap verrucosa	7188
13	25939	Cymbaxinellap verrucosa	3,976, single
13	25940	Cymbaxinellap verrucosa	2,140, single
14	25637	Dictyoceratida sp.	1213
15	25741	Dictyonella sp.1	1195
15	25919	Dictyonella sp.1	1184
16	25509	Dysidea sp.1	1216
16	25602	Dysidea sp.1	698, single
16	25611	Dysidea sp.1	706, single
17	25616	Ephydatia sp. Fresh water Haplosclerida	1218
18	25516	Haplosclerida sp.	1,036, single
19	25836	Hymedesmia sp.	1176
20	25670	Ircinia oros	1195
21	25496	Ircinia variabilis	1191
22	25594	Lamellodysidea sp.	1220
23	25551	Liosina sp.	1,036, single
23	25631	Liosina sp.	1192
24	25591	Phorbas topsenti	1124
25	25743	Raspailia sp.	1190
26	25673	Sarcotragus sp.	1199
26	25666	Sarcotragus spinosulus	1201
26	25583	Sarcotragus spinosulus	1213
27	25493	Spongia nites	1216
28	25665	Spongia variabilis	1196
29	25733	Stryphnus sp.	1190
30	25564	Terpios sp.	1193
Single indicated that only one of the strand has been sequenced
