# Supplementary material for: Mitochondrial group I and group II introns in the sponge orders Agelasida and Axinellida
Source: BMC Evol Biol. 2015 Dec 12;15:278. doi: 10.1186/s12862-015-0556-1 (PMC4676843; doi:10.1186/s12862-015-0556-1)
Supplement: Additional file 2: — Alignment of ORF 870. DNA sequence alignment, in Fasta format, of the ORF 870 of Tetilla radiata, Plakina trilopha, Plakina crypta, Agelas oroides and Axinella polypoides. (FASTA 5 kb) [file 12862_2015_556_MOESM2_ESM.fasta]

>Agelas_oroides_ORF_intron_780
------------GTGATTTATTGTAAGATAACACGACTATATGCTGGAAAACCT-----AATTCA---------------
TTGATTACTCCCCGGG------------------------------GCGTAGAAGTCCCCGGAAGTAAAAAGATTAATGA
AGGGTCAATCAGCAGGCAACGGATG-----------------------------------GAGTGACAAATAAAACAAAA
CCCGGAGCCTCAGAGACTACACGTCGTGCCCTTGAGG------------------------------------------C
CTCATCTCTCTTTCGGGGCCCAA--GGTGAAGGTATAGTCCGGTCCCTTAGTAATA------------------------
-----------------------------------------------AGGGGTGTAACATTAGATAG-------------
--------------------------------------------------------------------------------
--------------------------------------------------------------------------------
--------------------------------------------------------------------------------
--------------------------------------------------------------------------------
--------------------------------------------------------------------------------
--------------------------------------------------------------------------------
---------------------------------------------
>Axinella_polypoides_ORF_intron_780
---------------ATTTATCGTAGTATAACATGACTATATGCGGGAACACCAGCTGAAAAACACTTTGTGTTTAAGCT
TCCATTAATTACTCGTATTAACATAACAAATCCCCCACTGTGTTGGATTAACAAGTTTAATACAGTAAAAAAATTAATGG
ATGGTCAATCCGCAGGCAACAGAATAGAGGTACCGCTCGAAATTAAAATTTCATGAACGGGAATTCGAACATACTACTAT
TTTGGGTCCTCAGAGACTATACGTCATGCTCTTGAAG---------------------------TTACAGGTATAAATCC
CTTAAGGGGATTCTCGAAAGAAATCAATAATGATCTCTATTGGGTTATTTGAGGCCGAAGGAACCTTATG----------
-----------------------------------------------GGTGGGCGACGGTCGTCGAA-------------
--------------------------------CTTCGTTCTTGAAATGAATGATTTCGATTCAA----------------
--------------------------------------------------------------------------------
--------------------------------------------------------------------------------
--------------------------------------------------------------------------------
--------------------------------------------------------------------------------
--------------------------------------------------------------------------------
-----AATATAACTTCAAGATGAAGATATAG--------------
>HM032742_Tetilla_radiata_voucher_MNRJ_576_ORF_intron_780
------------GTGATCTATCGTAGTATAACACGACTATATGCTGGAAAGCCTAAAAAAATAAA---------------
TTCATTAATTACTCGT------------------------------AACGACAGGTTCGATACAGTAAAAATATTAATGG
AGGGTCAATCAGCAGGCAACGGTAT-----------------------------------AGTTTATA------------
-CTGGCGCCTCAGAGACTACACGTCGTGCCCTTGAGGATGATTTATATTGAGCTATCGGCTTCTTTGAGGCTGAAGGTAC
CTTAAAGATATATAAAGGTCGAGTTTATATTAGTATGTGTCAATTAACTAGTAATATAAAAGTCCTTTACCGAATAAAGA
CAATATTTGGCTTAGGAAGAGTTAAGATAAGAAAAGACTCGCGTTATAGTGATTGGAAATTAGGGAGTGATTATAATAAA
ATAGTAAAATTTATTGGTTTAATTAATGGTAGACTAATCACTAGAAATAAAAATTTACAATTAATAGAGTTGATAAAGTT
TATAAATTGTAAA------------TATTGTCCATATTTGGGCTCAGGAGTATTGACCAAAAATAACGCCTGATTAACTG
GGTTTGTTGAGGGCGATGGAAACTTAAATGTCCATATAAGACCACACACCGTGGCTATCCGAATCTCGATTACACAAAAA
GAGAGGGACGTTTTAGATTTAATTAATGATATTTTTCCTGGGTCAATTTGGGCCTCCGCTAATCCACACGAACATTTTAA
ATATTCGGCGGGGTCAATAAAAACTCGAAGTGACTGGATAAATTATTTTTCTAGGTATCTATTTAAGGGGAATAAAAATA
TTCAATATGTGCGTTGGTTAAAATGTCATAATATTGTTATTCAAGGTTTACATAAAACTCAAAGGGGGTTAGCTCAAATT
AAATCGATTTGGACTCAAGGTGAAGATATAGTCCAATCCCCTTAG
>HQ269356_Plakina_trilopha_isolate_DL024_ORF_intron_780
---------------ATTTGTCGTAGTATAACATGACTGTATGCTGGAAAGCCTAAGAAAATAAA---------------
TTCATTAATTACTCGT------------------------------AACAATAGGTTTGATACAGTAAAAATATTAATGA
AGGGTCAATCAGCAGGCAACGGTAT-----------------------------------GATTTATA------------
-CTGGAGCCTCAGAGACTACACGTCATGCCCTTGAGGATGATTTATATTGAGCTATCGGTTTATTTGAAGCTGAAGGAAT
ATTAAAGATAATTAAAGGTCGGATTTATATTAGTGTCTGTCAATCTACTAGTAATATCAAAATACTTTTTCGAATAAAGG
CTATATTTGGTTTGGGAAAAGTTAAGATAAGAAGAGATTCACGTTATAGTGATTGAAAATTAGGAAGCGATTTAAATAAA
ATCGTTAAATTTATTAGTTTAATTAATGGTAGACTAATTNCTATAGGGAAGAATTTCCAATTAGTAGAGTTGATAAAGTT
TATAAATTCGAAATCTTCAACTAATTTTGTGAAATATTTGGGTTCAGGAATGTTGACCAAAAATAATGCTTGATTAACTG
GATTTGTCGAGGGTGATGGTAATTTAAATATTCAGATAAGACCACACACAGTAGCGGTCCGAATATCAATTACACAAAAA
GAGAAAGATGTTTTAGGTTTAATTAATAATATTTTTCCTGGGTCAATTTGGGCCTCCGAAAATCCACGGGAACATTTTAA
ATATTCGGCAGGGTCAATAAAAACTCGAAGTGATTGGATAAAATATTTTACTAGGTACCCATTAAAGGGAAGTAAAAACA
TTCAATATGTGCGTTGGTTGAAATGTCATAGAATTGTTGTCCAAGGCTTACATAAANCCGAAGAAGGGTTAGCTCAAATT
AAATCTATTTGGACTCAAGGTGAAGATATAGTCCGATCCCCTTAG
>HQ269352_Plakina_crypta_isolate_CB00D_ORF_intron_780
GTGTGCGATAGAGTAATTTGTCGTAGTATAACATGACTGTATGCTGGAAAGCCTAAGAAAATAAA---------------
TTCATTAATTACTCGT------------------------------AACAATAGGTTTGATTCAGTAAAAATATTAATGA
AGGGTCAATCAGCAGGCAACGGTAT-----------------------------------GATTTATA------------
-CTGGAGCCTCAGAGACTACACGTCATGCCCTTGAGGATGATTTATATTGAGCTATCGGTTTATTTGAGGCCGAAGGAAT
ATTAAAGATAATTAAAGGTCGGATTTATATTAATGTTTGTCAATCTACTAGTAATATCAAAATACTTTTTCGAATAAAGG
CTATATTTGGTTTGGGGAAAGTAAAGATAAGAAAAGATTCACGTTATAGTGATTGAAAATTAGGGAGCGATTTAAATAAA
ATCGTTAAATTTATTAGTTTAATTAATGGTAAACTAATTACTATAAAGAAAAATCTCCAATTAGTAGAGTTGATAAAGTT
TATAAATTCGAAATCTTCAACTAATTTTGTGGAATTTTGGGGCTCAGGAATGTTGACCAAAAATAATGCTTGATTAACTG
GATTTGTCGAGGGGGATGGTAATTTAAATATTCAGATAAGACCACACACAGTAGCGATCCGAATATCAATTACACAAAAA
GAGAAAGATGTTTTAGGTTTAATTAATAATATTTTTCCTGGGTCAATTTGGGCCTCCGAAAATCCACGGGAACATTTTAA
ATATTCGGCAGGGTCAATAAAAACTCGAAGTGATTGGATAAAATATTTTACTAGGTACCCATTAAGGGGAAGTAAAAACA
TTCAATATGTGCGTTGATTGAAATGTCATAGAATTGTTATCCAAGGCTTACATAAAACCGAAGAAGGGCTAGCTCAAATT
AAATCTATTTGGACTCAAGGTGAAGATATAGTCCGATCCCCTTAG
