# Supplementary material for: Mitochondrial group I and group II introns in the sponge orders Agelasida and Axinellida
Source: BMC Evol Biol. 2015 Dec 12;15:278. doi: 10.1186/s12862-015-0556-1 (PMC4676843; doi:10.1186/s12862-015-0556-1)
Supplement: Additional file 3: — Sample origin. (XLSX 11 kb) [file 12862_2015_556_MOESM3_ESM.xlsx]

## Sheet: Intron Paper
Voucher number	SPECIES	COLLECTOR NAME	LOCALITY	DEPTH (m)
TAU Po.25597	Axinella polypoides	Martinez,S.	Herzliya, mediteranean coast of Israel	100
TAU Po.25598	Agelas oroides	Martinez,S.	Herzliya, mediteranean coast of Israel	100
TAU Po.25600	Cymbaxinella verrucosa	Schechtman, Y.	Akhziv-canyon, mediteranean coast of Israel	24
All sponges were collected during 2009.

## Sheet: Raw Data
SERIAL NUMBER	סימן לאיסוף רשומות	GENUS	SPECIES	SUBSPECIES	COLLECTION DATE	ESTIMATED DATE	COLLECTOR NAME	COUNTRY NAME	REGION CODE	REGION NAME	Labeled (LOCALITY)	LOCALITY	LOCALITY_Notes	Lat_COORDINATE	Long_COORDINATE	Cor-Type	CREDIBILITY	INDIVIDUAL NUMBER	DETERMINATOR NAME	DETERMINATION YEAR	REMARKS	DEPTH (m) minimum	DEPTH (m) maximum	TYPE	HABITAT	FORMATION	MicroFormation	NOTE	Field_Number	DATE NOTE	Fixation	No_of_Slides	AddingRecordDate	NameUpdatedOn	AddedBy_MachineName
25597	9.1.14	Axinella	polypoides		2009-04-13		Martinez,S.	ISRAEL	46	Israeli Coast	Herzliyya							1					100		Sea water			H1 Stephan number		Sample ID H1Stephan	F/A		2012-04-05 20:15:06
25598	9.1.14	Agelas	oroides		2009-04-13		Martinez,S.	ISRAEL	46	Israeli Coast	Herzliyya							1					100		Sea water			H2 Stephan number		Sample ID H2 Stephan	F/A		2012-04-05 20:17:26
25600	Dorothee	Axinella	verrucosa		2009-01-01	Y	Schechtman, Y.	ISRAEL	46	Israeli Coast	Akhziv-canyon			33º035'44N	35º05'36E			1					24		Sea water			S218 D.Huchon number					2012-05-08 15:06:10
