# Supplementary material for: Mitochondrial group I and group II introns in the sponge orders Agelasida and Axinellida
Source: BMC Evol Biol. 2015 Dec 12;15:278. doi: 10.1186/s12862-015-0556-1 (PMC4676843; doi:10.1186/s12862-015-0556-1)
Supplement: Additional file 5: — COI CDS alignment. DNA sequence alignment, in Nexus format, used to reconstruct the phylogenetic tree presented in Fig. 1. (NEX 144 kb) [file 12862_2015_556_MOESM5_ESM.nex]

#NEXUS
Begin data;
  Dimensions ntax=66 nchar=2139;
  Format datatype=DNA gap=- missing=? matchchar=.;
  Matrix
EU237487_Plakinastrella_cf_onkodes                 ATG---------------------------------AGTAAATTTTTAGTGCGTTGAATCTTTTCTACGAATCATAAAGACATAGGGACATTATACTTATTATTTGGTGCGTTTTCTGGAATGATAGGAACGTCATTTAGTATGCTTATAAGGTTAGAACTTTCGTCCCCCGGCTCAATGCTAGGAGATGATCAATTATATAATGTAATAGTTACGGCTCATGCTTTTGTGATGATTTTTTTTTTAGTAATGCCAGTTATGATTGGGGGGTTTGGTAATTGATTCCTTCCATTATATATTGGAGCGCCTGATATGGCATTTCCTCGATTGAATAATATAAGTTTTTGACTTTTGCCTCCCGCTTTAATTTTATTATTGGGCTCATCCTTTATAGAACAAGGAGCTGGTACTGGGTGGACGGTTTATCCTCCTTTAGCTAGCATACAAGCACATTCAGGAGGGTCAGTTGATATGGCAATTTTTAGTTTACATTTAGCAGGGGCATCTTCTATTCTTGGGGCGATAAATTTTATTACTACTATATTTAATATGAGGGCACCAGGAGTTACTATGGATAAATTGCCACTATTTGTTTGATCTGTGCTTATTACTGTTTTTTTATTATTGTTGGCCTTACCAGTGTTAGCAGGGGCAATTACCATGCTATTAACGGATAGAAATTTTAATACTACTTTTTTTGATCCTGCTGGCGGGGGAGATCCTGTTTTATTTCAACATTTATTCTGGTTCTTTGGGCATCCAGAAGTTTATGTATTAATTTTGCCTGGATTTGGTATGGTATCTCAGATTGTACCAACATTTGCGGCTAAAAAACAAATATTTGGGTATTTAGGAATGGTTTATGCTATGTTATCAATTGGGATATTAGGTTTTATTGTTTGAGCTCATCACATGTTTACAGTTGGTATGGATGTTGATACTAGAGCCTATTTTACAGCGGCAACTATGATAATTGCTGTTCCAACTGGAATTAAAATATTTAGTTGATTGGCCACTCTTTATGGAGGTTCTTTAAGATTAGATACTCCTATGCTTTGAGCTATGGGATTTATATTTTTATTTACAATAGGAGGTTTAACAGGTGTAGTAATGGCTAATAGTTCTTTAGATATTGTATTACATGACACTTATTATATTGTAGCTCATTTTCATTATGTGTTATCTATGGGAGCGGTTTTTGCTATATTCGCAGGGTTTTATTATTGATTTGGGAAAATAACGGGATATTGCTATAATGAGGTATATGGGAAAATTCATTTTTGATTGATGTTTATAGGGGTTAATTTAACTTTCTTTCCTCAACATTTCTTAGGTTTGGCTGGATTACCTAGACGTTATTCAGACTATCCGGATAGTTATGCGGGATGGAATCTTATAAGTTCTTTGGGTTCGACTATTTCTATAGTTGGTGTTGTTTGATTTATATATANNGTATATGAGGCTTACGCCCAGAAAATAAAATTTGTTGGTTGGATG---GAAAATGAT---------------------TATTCTCCTTCCTTGGAATGGGTTAATCTTTCTCCTCCTGTTTGGCATACATATGAAGTCTTACCTTTTGTTAGAAGTGGAGGAAAGGGATTGTAA---------------------------------------------------------------------------------------------------------------------------------------------------------------------------------------------------------------------------------------------------------------------------------------------------------------------------------------------------------------------------------------------------------------------------------------------------------------------------------------------------------------------------------
HQ269359_Plakortis_halichondrioides                ATG---------------------------------AGTAATTTTTTAGTGCGTTGAATTTTTTCTACAAACCATAAAGACATAGGGACATTATATTTATTGTTCGGTGCGTTCTCTGGTATGATAGGGACGTCATTTAGTATGCTTATAAGGTTAGAACTTTCGTCCCCCGGCTCAATGCTAGGAGATGATCAATTATATAATGTAATAGTTACAGCCCATGCTTTTGTGATGANTTTTTTTTTAGTAATGCCAGTTATGATTGGGGGGTTTGGCAATTGATTTCTCCCATTATATATTGGGGCGCCTGATATGGCATTTCCTCGATTAAATAATATAAGTTTTTGACTTTTGCCTCCGGCTTTAATTTTATTATTGGGCTCATCCTTTATAGAACAGGGGGCTGGTACTGGGTGAACAGTTTATCCCCCTTTAGCTAGCATCCAAGCACATTCAGGTGGGTCAGTTGATATGGCCATTTTTAGTTTACATTTAGCTGGGGCATCTTCTATTTTAGGGGCAATAAATTTTATAACTACTATATTTAATATGAGGGCACCAGGAGTAACTATGGATAAACTGCCACTATTTGTTTGATCAATACTTATTACTGTTTTTTTATTATTATTGGCTCTACCTGTGTTAGCAGGAGCAATAACCATGTTATTAACGGATAGAAATTTTAATACTACTTTCTTTGACCCTGCTGGGGGGGGAGATCCTGTTTTATTTCAACACCTATTTTGGTTTTTTGGGCACCCAGAAGTTTATATATTAATATTACCTGGGTTCGGTATGATATCTCAAATTGTTCCCACATTTGCAGCTAAAAAACAAATTTTTGGGTATTTAGGGATGGTTTATGCTATGTTATCAATTGGGATACTAGGTTTTATAGTTTGAGCCCATCACATGTTTACAGTTGGGATGGATGTTGATACTAGAGCCTATTTTACAGCAGCCACTATGATAATAGCCGTACCAACTGGAATAAAAATATTTAGTTGGTTGGCCACCATTTATGGTGGCTCTTTAAGATTGGATACTCCTATGCTTTGGGCTCTGGGCTTTATTTTCTTATTTACTATAGGAGGTCTAACCGGTGTAGTAATGGCTAATAGTTCTTTAGATATAGTGTTACATGATACTTATTATATTGTGGCACATTTTCACTATGTGCTATCAATGGGGGCTGTTTTTGCTATATTTGGGGGGTTTTATTATTGATTTGGTAAAATATCAGGATATTGCTATAATGAGATATATGGTAAAATTCATTTTTGATTAATGTTTATCGGAGTAAATTTAACCTTCTTTCCTCAACATTTCTTAGGTTTAGCTGGGCTACCTAGACGTTATTCAGATTATCCGGATAGTTACGCAGGGTGGAATCTTATTAGCTCTTTGGGATCAACAATTTCTATAGTGGGTGTTGTTTGATTTATATATATAGTATACGATACTTACTCTCAAAAAATAAAATTTGTGGGTTGAGTA---GATAATGAC---------------------TACTCTCCTTCATTGGAGTGGGTAAATACTTCTCCACCTGCTTGACACGGATATGAAACTCTTCCCCTTGTAATAAACAAGGGGGAGGGTAAGGAGAGGCGTTGATAG---------------------------------------------------------------------------------------------------------------------------------------------------------------------------------------------------------------------------------------------------------------------------------------------------------------------------------------------------------------------------------------------------------------------------------------------------------------------------------------------------------------------
HQ269362_Plakortis_simplex                         ATG---------------------------------AGTAATTTTTTAGTGCGTTGAANTTTTTCTACAAACCATAAAGACATAGGGACATTATATTTATTGTTTGGTGCGTTCTCTGGTATGATAGGGACGTCATTTAGTATGCTTATAAGGTTAGAACTTTCGTCCCCCGGCTCAATGCTAGGAGATGATCAATTATATAATGTAATAGTTACAGCCCATGCTTTTGTGATGATTTTTTTTTNAGTAATGCCAGTTATGATTGGGGGGTTTGGTAATTGATTTCTTCCATTATATATTGGGGCGCCTGATATGGCATTTCCTCGATTGAATAATATAAGTTTTTGACTATTGCCTCCGGCTTTAATTTTATTATTGGGCTCATCATTTATAGAACAGGGGGCTGGTACTGGATGAACCGTTTATCCCCCTTTAGCTAGCATACAAGCACATTCAGGTGGGTCAGTTGATATGGCTATTTTTAGTTTACACTTAGCTGGGGCATCTTCTATTTTGGGGTCAATAAATTTTATAACTACTATATTTAATATGAGGGCACCAGGGGTAACTATGGAGAAATTGCCACTATTTGTTTGATCTGTGCTTATTACTGTTTTTTNATTATTATTGGCCTTACCTGTGTTAGCAGGGGCAATAACCATGTTATTAACGGATAGAAATTTTAATACTACTTTCTTTGATCCTGCTGGGGGGGGAGATCCTGTTTTATTCCAACATCTATTTTGGTTCTTTGGGCACCCAGAAGTTTATATATTAATATTACCTGGGTTTGGTATGATATCTCAAATTGTTCCCACATTTGCGGCTAAAAAACAAATATTTGGGTATTTAGGAATGGTTTATGCTATGCTATCAATTGGGATACTAGGTTTTATAGTTTGAGCTCATCACATGTTTACAGTTGGGATGGATGTTGATACTAGAGCTTATTTTACAGCAGCCACTATGATAATAGCCGTACCAACTGGAATAAAAATATTTAGTTGGTTAGCCACCATTTATGGTGGCTCTTTAAGATTGGATACTCCTATGCTTTGGGCTATGGGATTTATTTTCTTATTTACTATAGGAGGTCTTACAGGTGTAGTAATGGCTAATAGTTCTTTAGATATAGTGTTACATGATACTTATTATATTGTAGCCCATTTTCACTATGTGCTATCAATGGGGGCTGTTTTTGCTATATTTGGAGGGTTTTATTATTGATTTGGGAAAATATCAGGATATTGTTATAATGAGATATATGGGAAAATTCATTTTTGATTAATGTTTATCGGAGTAAATTTAACCTTTTTTCCTCAACATTTTTTAGGTTTAGCCGGGCTACCTAGACGTTATTCCGATTATCCGGATAGTTACGCAGGATGGAATCTTATAAGCTCTTTGGGTTCAACAATTTCTATAGTGGGTGTTGTTTGATTCATATATATAGTATATGATACTTACTCTCATAAAATAAAATTTGAGGGTTGAGTA---AATAATGAC---------------------TACTCCCCTTCATTAGAGTGGGTAAATACTTCTCCACCTGCTTGACATGGATATGAACTCTTNCCCTTGTTATAA------------------------------------------------------------------------------------------------------------------------------------------------------------------------------------------------------------------------------------------------------------------------------------------------------------------------------------------------------------------------------------------------------------------------------------------------------------------------------------------------------------------------------------------------------
HQ269354_Plakina_sp                                ATG---------------------------------AATAAATTTTTAGTGCGCTGAATTTTTTCTACAAATCATAAAGACATAGGGACTTTTTATTTACTATTTGGTGCGTTCTCTGGTATGATAGGAACGTCACTTAGCATGCTTATAAGATTCGAACTTTCGTCCTCCGGCTCAATGCTAGGAGAGGATCAATTATATAATGTGGTAGTTACAGCCCACGCTTTGGTGATGNANTTTTTTTTTGTAATGCCAGTTATGATTGGGGGGTTTGGTAATTGATTCCTTCCAATATATATTGGGGCACCTGATATGGCATTTCCTCGAATGAATAATATAAGTTTTTGATTGTTGCCTCCTGCCTTAATTTTATTATTGGGCTCATCATTTATAGAACAAGGGGCTGGGACGGGGTGAACTATTTACCCCCCTTTAGCTAGCATACAAGCACATTCAGGAGGGTCAGTTGATATGGCAATTTTTAGTTTACATTTAGCTGGGGCATCTTCTATTCTTGGGGCAATAAATTTTATTACTACTGTATTTAATATGAGGGCTCCTGGAGTAACTATGGACAAACTGCCATTATTTGTTTGATCAGTGCTTATTACTGTATTTTTNTTATTATTAGCTTTGCCAGTATTAGCAGGGGCAATAACCATGCTATTAACGGATAGAAATTTTAACACTACNTTTTTTGACCCCGCTGGGGGAGGAGATCCTGTTTTATTTCAACACTTATTCTGGTTTTTTGGACATCCGGAAGTTTATATATTAATCTTACCTGGGTTTGGTATTGTATCCCAAATTGTACCAACATTCGCGGCTAAAAAACAAATATTTGGGTATTTAGGAATGGTTTATGCTATGCTATCAATTGGTATATTGGGGTTTATAGTTTGAGCTCATCACATGTTTACAGTCGGTATGGATGTTGACACTAGAGCCTATTTCACAGCGGCTACTATGATAATAGCCGTACCAACTGGGATAAAGATATTTAGTTGGTTGGCCACTATTTATGGTGGCTCTTTAAGATTGGATACTCCTATGCTTTGAGCTATGGGATTTATTTTTTTATTTACTATTGGAGGTCTAACAGGTGTCGTAATGGCTAATAGTTCTTTAGACATAGTATTACATGATACTTATTATATTGTAGCTCATTTTCATTATGTTTTATCAATGGGAGCTGTTTTTGCTATATTTGGAGGGTTTTATTATTGATTTGGGAAAATAACAGGATATTGCTATAATGAGGTATATGGAAAAATTCATTTCTGATTGATGTTTATAGGGGTAAATTTAACTTTCTTTCCTCAACATTTCTTAGGTTTGGCTGGATTACCTAGACGTTATTCAGATTATCCAGATAGTTATGCAGGATGGAATCTTATAAGTTCTTTGGGTTCAACCATTTCTATAGTTGGTGTTGTTTGATTTTTATATATAATATACGAGGCTTACGCCCGGAAAATAAAATTTGTAGACTGGATA---TATAATGAT---------------------TATTTTCCTTCATTGGAATGGATCAATAGTTCTCCTCCAGTTTGACACACATACAAAGTCCTTCCCTTTGTACACACAAAAGACTCCNTTTTTTAA---------------------------------------------------------------------------------------------------------------------------------------------------------------------------------------------------------------------------------------------------------------------------------------------------------------------------------------------------------------------------------------------------------------------------------------------------------------------------------------------------------------------------------
HQ269360_Plakina_jani                              ATG---------------------------------AATAAATTTTTAGTGCGTTGAATTTTTTCTACAAATCATAAAGATATAGGGACATTATATTTATTATTCGGAGCGTTCTCTGGTATGATAGGAACGTCATTTAGTATGCTTATAAGGTTAGAACTTTCGTCTCCCGGTTCAATGCTAGGAGATGATCAATTATATAATGTAATAGTTACAGCCCATGCTTTTGTCATGATTTTTTTTTTAGTAATGCCAGTTATGATTGGGGGGTTTGGTAATTGATTCCTTCCATTATATATTGGGGCGCCGGATATGGCATTCCCTCGATTGAATAATATAAGTTTTTGATTGTTGCCTCCTGCCTTAATTTTATTATTGGGCTCATCATTTATAGAACAAGGAGCTGGGACTGGATGGACCGTTTACCCCCCTTTAGCTAGCATACAAGCACATTCAGGAGGGTCAGTTGATATGGCAATTTTTAGTTTACATTTAGCTGGGGCATCTTCCATTCTAGGAGCAATAAATTTTATTACTACTGTTTTTAATATGAGGGCACCAGGAGTAACTATGGATAGACTGCCATTATTTGTTTGATCCGTACTTATTACTGTTTTTTTATTATTATTAGCCTTACCAGTGTTAGCAGGAGCAATAACCATGTTATTAACGGATAGAAATTTTAATACTACTTTCTTTGATCCTGCTGGAGGAGGAGATCCTGTTTTGTTCCAACACTTATTCTGGTTCTTTGGGCATCCAGAAGTTTATATATTGATATTACCTGGGTTTGGTATAATATCTCAAATTGTACCTACATTCGCGGCNAAAAAACAAATATTTGGGTATTTAGGAATGGTTTATGCTATGCTATCAATTGGGATATTGGGGTTTATAGTTTGAGCTCATCACATGTTTACAGTCGGTATGGATGTTGACACTAGAGCCTATTTCACAGCGGCTACTATGATAATAGCCGTACCAACTGGGATAAAGATATTTAGTTGGTTGGCCACTATTTATGGTGGCTCTTTAAGATTGGATACTCCTATGCTTTGAGCTATGGGATTTATTTTTTTATTTACTATTGGAGGTCTAACAGGTGTCGTAATGGCTAATAGTTCTTTAGACATAGTATTACATGATACTTATTATATCGTAGCTCATTTTCATTATGTTTTATCAATGGGAGCTGTTTTTGCTATATTTGGAGGGTTTTATTATTGATTTGGGAAAATAACAGGATATTGCTATAATGAGGTATATGGAAAAATTCATTTCTGATTGATGTTTATAGGGGTAAATTTAACTTTCTTTCCTCAACATTTCTTAGGTTTGGCTGGATTACCTAGACGCTATTCAGATTATCCAGATAGTTATGCAGGATGGAATCTTATAAGTTCTTTGGGTTCAACCATTTCTATAGTTGGTGTTGTTTGATTTTTATATATAATATACGAGGCTTACGCCCGTAAAATAAAATTTGTAGACTGGATA---TATAATGAT---------------------TATTTTCCTTCATTGGAATGGATCAATAGTTCTCCTCCAGTTTGACACACGTATAAAGTCCTTCCCTTTGTACACACACAAAAGACTCCTTTTTTAAGGAGAGAATAA---------------------------------------------------------------------------------------------------------------------------------------------------------------------------------------------------------------------------------------------------------------------------------------------------------------------------------------------------------------------------------------------------------------------------------------------------------------------------------------------------------------------
HQ269352_Plakina_crypta                            ATG---------------------------------AGTAANTTTTTAGTACGTTGAATTTTTTCTACAAACCATAAAGATATAGGAACTTTATATTTATTGTTTGGTGCGTTCTCTGGTATGATAGGAACGTCATTTAGTCTGCTTATAAGGTTAGAACTTTCGTCCCCCGGCTCAATGCTAGGAGATGATCAATTGTATAATGTAATAGTCACAGCCCATGCTCTTGTGATGATTTTTTTTTTGGTAATGCCAGTTATGATTGGGGGGTTTGGTAATTGATTTCTCCCATTATACATGGGGGCGCCTGATATGGCATTTCCTCGATTGAATAATATAAGTTTTTGATTATTGCCTCCTGCTTTAATTTTATTATTGGGCTCATCATTTATAGAACAAGGGGCTGGTACTGGGTGGACCATTTACCCCCCTTTAGCTAGTATACAAGCACACTCAGGGGGATCAGTTGATTTGGCAATTTTTAGTTTACATTTAGCTGGGGCATCTTCCATTCTTGGGGCAATAAATTTTATTACTACTGTATTTAATATGAGGGCACCTGGAGTAACTATGGATAAATTGCCATTATTTGTTTGATCAGTGCTTATTACTGTCTTTTTATTATTATTAGCCTTACCAGTATTAGCAGGGGCAATAACCATGCTATTAACGGATAGGAATTTTAATACTACTTTCTTTGATCCTGCTGGCGGAGGAGATCCTGTTTTATTTCAACACTTATTCTGGTTCTTTGGGCATCCAGAAGTTTATATATTAATATTACCCGGGTTTGGTATTATATCCCAAATTGTACCAACATTTGCGGCTAAAAAACAAATATTTGGGTATTTAGGAATGGTTTATGCTATGTTATCAATTGGTATATTAGGGTTTATAGTTTGAGCTCATCACATGTTTACAGTTGGTATGGATGTTGACACTAGAGCCTATTTTACAGCGGCTACTATGATAATCGCCGTACCTACGGGAATAAAGATATTTAGCTGGTTAGCCACTATTTATGGTGGTACCCTTAGATTAGACACGCCCATGCTGTGAGCTATGGGATTTATTTTTTTATTTACTATAGGGGGTCTAACCGGTGTAGTAATGGCCAATAGTTCTTTAGATATCGTGTTACACGATACTTATTACATCGTAGCTCATTTTCATTATGTCTTGTCTATGGGTGCTGTTTTTGCCATATTTGGCGGTTTTTATTATTGGTTTGGTAAAATCTCAGGATATTGCTATAATGAGGTATATGGAAAAATACATTTCTGATTAATGTTCATAGGAGTAAATTTAACTTTTTTCCCTCAACATTTTTTAGGTTTGGCTGGGCTACCTAGACGTTATTCAGATTATCNGGACAGTTATGCCGGATGAAATCTTATAAGTTCTTTGGGTTCAACTATTTCTATTGTTGCTGTTCTTTGATTTGTATATATAGTATATGATACGTATGCCCAAAAAATAAAATTTGTAGGTTGAATTGTCGATAATGAT---------------------TATTATAATTCTTTAGAATCAGTAAATATGTCCCCCCCCCACTGACATACTTACTCTATATTACCGTTTATCAGGAGAGATGATTAA------------------------------------------------------------------------------------------------------------------------------------------------------------------------------------------------------------------------------------------------------------------------------------------------------------------------------------------------------------------------------------------------------------------------------------------------------------------------------------------------------------------------------------------
HQ269363_Corticium_candelabrum                     ATG---------------------------------AGTAAATTTTTAGTGCGGTGAATTTTTTCTACAAACCATAAAGACATAGGTACATTATATTTATTGTTTGGTGCGTTCTCCGGTATGATCGGGTCGTCATTTAGTATGCTTATAAGGCTAGAACTTTCGTCTCCCGGTTCAATGTTAGGAGACGACCAATTATATCTTGTAATAGTTACAGCTCATGCTTTTGTGATGATTTTTTTTTTAGTAATGCCAGTTATGATTGGAGGGTTTGGTAATTGATTCCTTCCATTATATATTGGGGCGCCTGATATGGCATTTCCTCGATTGAATAATATAAGTTTTTGACTGTTGCCGCCTGCCTTAATTTTATTGTTGGGTTCTTCTTTTATAGAACAGGGGGCCGGCACAGGGTGAACCGTTTACCCGCCCTTAGCCAGTATACAAGCACATTCAGGAGGGTCAGTGGATATGGCAATTTTTAGTTTACATTTAGCTGGGGCTTCTTCCATTCTTGGGGCAATAAATTTTATTACTACTGTATTTAATATGAGAGCACCAGGAGTAACTATGGATAAATTGCCATTATTTGTTTGATCTGTGCTTATTACTGTATTTTTATTGTTATTGGCTTTGCCAGTATTAGCAGGAGCAATAACCATGTTATTGACGGATAGAAATTTTAATACTACTTTCTTTGATCCGGCTGGGGGAGGTGATCCTGTTTTATTTCAACATTTATTTTGGTTTTTTGGGCATCCAGAAGTTTATATATTAATATTACCGGGGTTTGGGATGATATCTCAAATTGTACCAACATTTGCGGCAAAGAAACAAATATTTGGGTATTTAGGAATGGTTTATGCTATGTTATCAATTGGTATATTAGGGTTTATAGTTTGAGCTCATCACATGTTTACAGTTGGTATGGATGTTGATACTAGAGCCTATTTTACAGCGGCCACTATGATAATTGCCGTGCCAACTGGAGTAAAAATATTTAGTTGGTTGGCTACTATTTATGGTGGCTCTTTAAGATTGGATACCCCCATGCTTTGAGCTATGGGATTTATATTTTTATTTACTATAGGAGGCTTAACAGGTGTAGTAATGGCTAATAGTTCTTTAGATATAGTATTACATGACACTTATTATATTGTGGCACACTTTCATTATGTATTATCAATGGGGGCCGTTTTTGCCATATTTGGAGGTTTTTATTATTGATTTGGAAAAATTTCAGGATATTGTTATAATGAGGTCTATGGTAAAATACATTTTTGATTAATGTTTATAGGGGTAAATTTAACTTTCTTCCCTCAACATTTCTTAGGATTGGCAGGACTACCCAGACGTTATTCAGATTATCCGGATAGTTATGCAGGATGAAATTTAATAAGTTCTTTGGGTTCAACAATTTCTATTGTTGCTGTTCTTTGATTTGTATATATAGTATATGATACGTATGTCCAAAAAATAAAATTTGTAAGTTGAATTGTCGATAATGAT---------------------TATTATCATTCTTTAGAATGAGTAAATATGTCTCCTCCCCACTGACATACTTACTCTATATTACCGTTTATCAGTGGAATCGGTTAA------------------------------------------------------------------------------------------------------------------------------------------------------------------------------------------------------------------------------------------------------------------------------------------------------------------------------------------------------------------------------------------------------------------------------------------------------------------------------------------------------------------------------------------
HQ269351_Plakina_monolopha                         ATG---------------------------------AATAAATTTTTAACACATTGAGTTTTTTCTACAAATCATAAAGACATAGGGACTTTATATCTCTTGTTTGGTACGTTTTCTGGGATGATTGGAACATCATTTAGCATGCTTATAAGATTAGAACTTTCGTCCCCTGGTGCAATGCTAGGAGATGATCAATTATATAATGTAATAGTTACCGCTCATGCTTTGGTAATGANTTTTTTTTTGGTAATGCCAGTTATGATTGGGGGTTTTGGTAATTGATTTCTCCCATTATATATTGGGGCGCCTGATATGGCATTTCCTCGAATGAATAATATAAGTTTTTGATTGTTGCCTCCTGCCTTAATTTTATTATTGGGTTCCTCATTTATAGAACAAGGGGCTGGTACTGGGTGGACTATTTACCCCCCTTTAGCTAGCATACAAGCACATTCAGGAGGGTCAGTGGATATGGCAATTTTTAGTTTACATTTAGCTGGGGCATCTTCTATTCTTGGGGCAATAAATTTTATTACCACTGTATTTAATATGAGGGCACCTGGAGTAACTATGGACAAACTGCCATTATTTGTTTGATCCGTGCTTATTACTGTATTTTTATTATTATTAGCTTTGCCAGTATTGGCAGGAGCAATAACCATGCTATTAACGGATAGAAATTTTAACACTACTTTTTTTGACCCTGCTGGGGGAGGAGATCCTGTTTTATTTCAACACTTATTCTGGTTCTTTGGGCATCCAGAAGTTTATATATTAATTTTACCTGGGTTTGGTATTATATCCCAAATTGTACCAACATTCGCGGCTAAAAAACAAATATTTGGGTATTTAGGAATGGTTTATGCTATGTTATCAATTGGTATATTAGGGTTTATAGTTTGAGCTCATCACATGTTTACAGTTGGTATGGATGTTGACACTAGAGCCTATTTTACAGCGGCCACTATGATAATTGCCGTGCCAACTGGGATTAAAATATTCAGTTGGTTGGCCACTATCTATGGTGGCTCTTTAAGATTGGATACCCCCATGCTTTGAGCTATGGGATTTATCTTTTTATTTACTATAGGAGGCTTAACAGGTGTAGTAATGGCTAATAGTTCTTTAGATATAGTATTACATGACACCTATTATATTGTGGCACACTTTCATTATGTATTATCAATGGGGGCCGTTTTTGCCATATTTGGAGGGTTTTATTATTGATTTGGTAAAATTTCAGGATATTGTTATAATGAGGACTATGGCAAAATACATTTTTGATTAATGTTTATAGGGGTCAATTTGACTTTCTTCCCACAACATTTCTTAGGATTGGCAGGGCTACCCAGACGTTATTCAGATTACCCAGATAGTTATGCAGGATGGAATTTAATAAGTTCTTTGGGTTCAACAATTTCTATTGTTGCTGTTCTTTGATTTATATATATAGTATATGATACGTATGCTCAAAAAATAAAATTTGTAAGTTGAGTCGTCGAGAATGAC---------------------TATTATCCTTCTTTAGAATGGGTTAATATGTCCCCCCCTTCTTGACATACTTACACCATTTTACCCCTTATTAATAAAGATGATTAA------------------------------------------------------------------------------------------------------------------------------------------------------------------------------------------------------------------------------------------------------------------------------------------------------------------------------------------------------------------------------------------------------------------------------------------------------------------------------------------------------------------------------------------
HQ269356_Plakina_trilopha                          ATG---------------------------------AATAAATTTTTAGTGCGTTGAATTTTTTCTACAAATCATAAAGACATAGGGACATTATATTTATTGTTTGGAGCATTCTCTGGTATAGTAGGAACGTCATTTAGTATGCTTATAAGGTTAGAACTTTCGTCTCCCGGTTCAATGTTAGGAGATGATCAATTATATAATGTAATAGTTACAGCTCATGCTTTTATCATGATTTTTTTTTTAGTAATGCCAGTTATGATTGGGGGGTTTGGTAATTGATTCCTTCCATTATATATTGGGGCGCCTGATATGGCATTCCCTCGATTGAATAATATAAGTTTTTGATTGTTGCCTCCTGCCTTAATTTTATTATTGGGCTCATCATTTATAGAACAAGGAGCTGGTACGGGGTGGACGGTTTATCCGCCTTTAGCTAGCATACAAGCACATTCAGGAGGGGCAGTTGATATGGCAATTTTTAGTTTACATTTAGCTGGGGCATCTTCTATTCTAGGAGCAATAAATTTTATTACTACTGTTTTTAATATGAGGGCACCAGGAGTAACTATGGATAGACTGCCATTATTTGTTTGATCCGTACTTATTACTGTTTTTTTATTATTATTAGCCTTACCAGTGTTAGCAGGAGCAATAACCATGTTATTAACGGATAGAAATTTTAATACTACTTTTTTTGATCCTGCTGGAGGAGGAGATCCTGTTTTATTTCAACACTTATTCTGGTTCTTTGGGCATCCAGAAGTTTATATATTAATATTGCCTGGGTTTGGTATAATATCTCAAATTGTACCTACATTCTCGGCTAAAAAACAAATCTTTGGTTATTTAGGAATGGTTACTGCTATGTTATCAATTGGGATATTGGGTTTTATAGTTTGAGCTCATCACATGTTTACAGTCGGTATGGATGTTGATACAAGAGCGTATTTTACAGCAGCTACTATGATAATAGCCGTACCAACAGGGATAAAAATATTTAGTTGATTAGCCACTATTTATGGGGGCTCTTTAAGATTGGATACTCCTATGCTTTGAGCTATGGGATTTATCTTTTTATTTACTATAGGGGGTTTAACAGGTGTGGTAATGGCCAATGGTTCTCTAGATATCGTGTTACATGATACTTATTACATCGTTGCTCATTTTCATTATGTCTTGTCTATGGGTGCTGTTTTTGCCATATTTGGCGGTTTTTATTATTGATTTGGAAAAATTTCCGGTTATCTCTATAATGAGGTGTACGGGAAAATACATTTTTGATTGATGTTCATAGGAGTAAATTTAACTTTTTTCCCTCAACATTTTTTAGGTTTAGCGGGGCTACCTAGACGTTATTCAGACTATCCGGACAGTTATGCCGGATGGAATCTTATAAGTTCTTTGGGTTCAATGATTTCAATAATAGGGGTGTTTTGATTTATATACATAATATATGATACTTATGCTCAAAAAATAAAATTTGAAGGTTGAATTGTTGATAATGTC---------------------TATTATTCTTCTTTAGAGTGGGCTAATATGTCACCACCAAGTTGACATACCTACACCATACCTCCTTTTGTTCGAGGAGGGTGCGACCGTGAGAGAGTAATGATTCCAATAATGGAGACAATCATGAGAATGGGAATAATATTTCTTTTTTATGGTTTTGAAACGGGTGATTGGCAATTGATGCTTGGCGAGAATCTAGGGGTCAAATATATAAGTGGGTTCGGGCAGGAAGGATATTGAACGAGCTTAATGTATAAGATAGAACAAACCCCCTCGGGGGAGGTCCTAGATTATGATTGAGAATATTGCATAATGAAGGATCAAGAATTCATACAAAATATAACTTCCTTGGTAGATGCTTGCGAGGATAAGCCTAGAATAATCTCTTGCGAGGTGCCGAATGAGAGAGCAACAGCAACTATTATTTTTAAGGAAGGGCAGAGTGGTGAAGCTCTTATTTATCAGAATGGGGTAGCTCAGGGTTTAAGCACAGATAGACTGATGAATTGGGAGTGAGAGGTCTCTAAACCTGTTGATAGAATGGAGGAAGCACTTCATCAAGATGGTCTGCTGGATCAGGGAGCACTTAAACTGTTAACTAAATGATAA
HM032742_Tetilla_radiata                           ---------------------------------------------------------------------------------------ACCTTATACTTATTATTTGGTGCTTTTTCGGGTATGATAGGAACTGGATTTAGTTTGCTTATTAGATTAGAACTATCCGCTCCCGGATCAATGTTGGGGGATGACCATTTATACAATGTTATGGTTACGGCCCATGGTCTTATAATGGTCTTTTTCTTAGTTATGCCGGTTATGATAGGTGGATTCGGTAATTGAATGGTTCCCCTTTATATCGGCGCGCCAGATATGGCTTTTCCAAGATTAAATAATATTAGTTTTTGAGTTTTACCTCCCTCATTAATACTACTGTTAGGTTCTGCTTTTGTCGAACAAGGGGCTGGAACAGGATGGACCGTTTATCCGCCATTATCAAGTATACAAGCGCATTCTGGGGGTTCAGTCGATGCGGCAATCTTTAGTCTTCATTTGGCTGGGATCTCTTCCATTTTAGGGGCAATGAATTTTATAACTACTATCTTTAATATGCGGGCACCGGGTATTACCATGGACAGATTGCCTTTATTTGTTTGATCTATTTTAATAACAACTTACTTGTTATTATTAGCTTTACCAATATTGGCGGGTGCCATAACTATGCTTTTAACAGATAGAAATTTCAATACAACGTTCTTCGATCCCGCTGGTGGTGGTGATCCAATATTATTTCAACATTTATTCTGATTCTTTGGACATCCTGAAGTCTATATACTAATTTTACCCGGGTTTGGAATTATTTCTCAGATTATTCCAACATTTGCGGCTAAAAAACAAATATTTGGTTATTTAGGGATGGTTTATGCTATGGTTTCTATAGGGATATTAGGATTTATAGTTTGAGCTCATCACATGTTTACAGTTGGAATGGATGTTGATTCTAGGGCATACTTTAGTGCTGCAACGATGATAATCGCCGTACCTACTGGAATAAAAATCTTTAGCTGAATCGCTACGGTAGTAGGAGGCTCATTGAGAATGGACACTCCTATGTTATGGGCTATAGGATTTGTTTTCTTATTTACTGTAGGAGGATTAACCGGAATTGTGGTAGCAAGTAGTTCTTTAGATGTAGTGCTTCATGACACATATTACGTAGTTGCTCATTTTCATTATGTTCTATCGATGGGGGCTATCTTTGCTATTTTTGGAGGTGTTTATTATTGATTTGGTAAAATTACTGGTTATTGTTACAACGAGGTTTTAGGTAAGATCCATTTTTGATTAATGTTTATAGGAGTA---------------------------------------------------------------------------------------------------------------------------------------------------------------------------------------------------------------------------------------------------------------------------------------------------------------------------------------------------------------------------------------------------------------------------------------------------------------------------------------------------------------------------------------------------------------------------------------------------------------------------------------------------------------------------------------------------------------------------------------------------------------------------------------------------------------------------------------------------------------------
HM032741_Cinachyrella_sp_3473_voucher_QMG320270    ------------------------------------------------------------------------------------------------------------------------------------------------CTTATTAGATTAGAACTATCTGCCCCCGGGTCAATGTTGGGGGATGACCAACTATATAATGTTATGGTTACAGCCCACGGTCTTATAATGGTCTTTTTCTTAGTTATGCCGGTTATGATAGGTGGGTTTGGTAATTGATTGGTTCCCCTCTATATTGGTGCGCCGGATATGGCTTTCCCAAGATTAAACAATATTAGTTTTTGAGTTTTACCCCCTTCAGCAATACTACTGTTAGGTTCTGCTTTTGTTGAACAAGGGGTTGGGACAGGATGAACCCTTTATCCACCATTATCAAGTATACAAGCTCATTCAGGGGGCTCAGTTGATGCGGCAATTTTTAGTCTTCATTTGGCCGGTATCTCTTCAATTTTAGGGTCAATGAACTTTATAACTACTATCTTTAATATGCGGGCACCAGGTATTACCATGGATAGATTGCCTTTATTTGTTTGATCTATTTTAATAACAACTTACTTGTTATTATTAGCTTTACCTGTATTGGCGGGGGCAATAACTATGCTTTTAACAGATAGAAATTTCAATACAACATTCTTCGATCCCGCTGGTGGTGGTGATCCAATATTATTTCAACATTTATTTTGGTTCTTTGGACATCCGGAAGTTTATGTGCTAATTTTACCTGGGTTTGGAATTGTTTCTCAGATCATTCCAACATTCGCGGCTAAAAAACAAATATTTGGTTACCTAGGGATGGTTTATGCTATGGTTTCTATAGGAATATTAGGATTTATAGTTTGAGCTCATCACATGTTTACAGTTGGAATGGATGCCGATTCTAGGGCATACTTTAGCGCTGCAACGATGATAATCGCCGTACCAACCGGAATAAAAATCTTTAGTTGGATTGCTACAATAGTAGGGGGTTCATTGAGAACAGATACTCCTATGTTATGGGCTATGGGATTTGTTTTTTTATTTACTGTAGGTGGATTAACTGGAATTGTGGTAGCAAGTAGTTCTTTAGATGTATTGCTTCACGATACATATTACGTTGTTGCTCATTTTCATTATGTCCTATCTATGGGGGCTATCTTTGCTATCTTTGGGGGAGTTTA-------------------------------------------------------------------------------------------------------------------------------------------------------------------------------------------------------------------------------------------------------------------------------------------------------------------------------------------------------------------------------------------------------------------------------------------------------------------------------------------------------------------------------------------------------------------------------------------------------------------------------------------------------------------------------------------------------------------------------------------------------------------------------------------------------------------------------------------------------------------------------------------------------------------------------------------------------
HM032740_Cinachyrella_sp_AS_2010_voucher_TAU_25621 ---------------------------------------------------------------------------------------ACCTTATACTTATTATTTGGTGTTTTTTCGGGTATGATAGGTAGTGGGTTTAGTTTACTTATTAGATTAGAACTATCTGCCCCCGGGTCAATGTTGGGGGATGACCAACTATATAATGTTATGGTTACAGCCCACGGTCTTATAATGGTCTTTTTCTTAGTTATGCCGGTTATGATAGGTGGGTTTGGTAATTGATTGGTTCCCCTCTATATCGGTGCGCCGGATATGGCTTTCCCAAGATTAAACAATATTAGTTTTTGAGTTTTACCCCCTTCAGCAATACTACTGTTAGGTTCTGCTTTTGTTGAACAAGGGGTTGGGACAGGATGAACCCTTTATCCACCATTATCAAGTATACAAGCTCATTCAGGGGGCTCAGTTGATGCGGCAATTTTTAGTCTTCATTTGGCCGGTATCTCTTCAATTTTAGGGTCAATGAACTTTATAACTACTATCTTTAATATGCGGGCACCAGGTATTACCATGGATAGATTGCCTTTATTTGTTTGATCTATTTTAATAACAACTTACTTGTTATTATTAGCTTTACCTGTATTGGCGGGGGCAATAACTATGCTTTTAACAGATAGAAATTTCAATACAACATTCTTCGATCCCGCTGGTGGTGGTGATCCAATATTATTTCAACATTTATTTTGGTTCTTTGGACATCCGGAAGTTTATGTGCTAATTTTACCTGGGTTTGGAATTGTTTCTCAGATCATTCCAACATTCGCGGCTAAAAAACAAATATTTGGTTACCTAGGGATGGTTTATGCTATGGTTTCTATAGGAATATTAGGATTTATAGTTTGAGCTCATCACATGTTTACAGTTGGAATGGATGCCGATTCTAGGGCATACTTTAGCGCTGCAACGATGATAATCGCCGTACCAACCGGAATAAAAATCTTTAGTTGGATTGCTACAATAGTAGGGGGTTCATTGAGAACAGATACTCCTATGTTATGGGCTATGGGATTTGTTTTTTTATTTACTGTAGGTGGATTAACTGGAATTGTGGTAGCAAGTAGTTCTTTAGATGTATTGCTTCACGATACATATTACGTTGTTGCTCATTTTCATTATGTCCTATCTATGGGGGCTATCTTTGCTATCTTTGGGGGAGTTTATTATTGATTTGGTAAAATTACTGGCTATTGTTACAATGAAGTTTTAGGTAAAATTCATTTTTGATTAATGTTTATAGGAG-----------------------------------------------------------------------------------------------------------------------------------------------------------------------------------------------------------------------------------------------------------------------------------------------------------------------------------------------------------------------------------------------------------------------------------------------------------------------------------------------------------------------------------------------------------------------------------------------------------------------------------------------------------------------------------------------------------------------------------------------------------------------------------------------------------------------------------------------------------------------
JX177913_Cinachyrella_alloclada                    ------------------------------------------------------------------------------------------------------------------------ATGATAGGTAGTGGGTTTAGTTTGCTTATTAGATTAGAACTATCTGCCCCCGGGTCAATGTTGGGGGATGACCAATTATATAATGTTATGGTTACAGCCCACGGTCTTATAATGGTCTTTTTCTTAGTTATGCCGGTTATGATAGGTGGGTTTGGTAATTGATTGGTTCCCCTCTATATCGGTGCGCCGGATATGGCTTTCCCAAGATTAAACAATATTAGTTTTTGAGTTTTACCCCCTTCAGCAATACTACTGTTAGGTTCTGCTTTTGTTGAACAAGGGGTTGGGACAGGATGAACCCTTTATCCACCATTATCAAGTATACAAGCTCATTCAGGGGGCTCAGTTGATGCGGCAATTTTTAGTCTTCATTTGGCCGGTATCTCTTCAATTTTAGGGTCAATGAACTTTATAACTACTATCTTTAATATGCGGGCACCAGGTATTACCATGGATAGATTGCCTTTATTTGTTTGATCTATTTTAATAACAACTTACTTGTTATTATTAGCTTTACCTGTATTGGCGGGGGCTATTACTATGCTTTTAACAGATAGAAATTTCAATACAACATTCTTTGATCCTGCTGGTGGTGGTGATCCAATACTATTTCAACACTTATTTTGGTTTTTTGGGCATCCAGAAGTTTATGTGCTAATTTTACCTGGGTTTGGAATTGTTTCTCAGATCATTCCAACATTCGCGGCTAAAAAACAAATATTTGGTTATTTAGGGATGGTTTATGCTATGGTTTCTATAGGAATATTAGGATTTATAGTTTGAGCGCATCACATGTTTACAGTTGGAATGGATGCTGATTCTAGGGCATATTTTAGCGCTGCAACGATGATAATCGCCGTACCAACCGGAATAAAAATCTTTAGTTGGATTGCTACAATAGTAGGAGGTTCATTGAGAACGGATACTCCTATGTTATGGGCTATGGGATTTGTTTTTTTATTTACTGTAGGTGGATTAACTGGAATTGTGGTAGCAAGTAGTTCTTTAGATGTATTGCTTCACGATACATACTACGTTGTTGCTCATTTTCATTATGTCCTATCTATGGGGGCTATTTTTGCTATCTTTGGGGGAGTTTATTAT---------------------------------------------------------------------------------------------------------------------------------------------------------------------------------------------------------------------------------------------------------------------------------------------------------------------------------------------------------------------------------------------------------------------------------------------------------------------------------------------------------------------------------------------------------------------------------------------------------------------------------------------------------------------------------------------------------------------------------------------------------------------------------------------------------------------------------------------------------------------------------------------------------------------------------------------------
EU237479_Cinachyrella_kuekenthali                  ATG------------------------------GATAGGTTGTATTTAACTCGTTGATTGTATTCCACTAATCACAAAGACATTGGGACCCTTTACTTATTATTCGGTGTTTTCTCGGGTATGATAGGGAGTGGGTTTAGTTTGCTTATAAGATTAGAACTATCCGCCCCCGGGTCAATGTTGGGGGATGACCAATTATACAATGTTATGGTCACGGCCCACGGTCTTATAATGGTCTTTTTTTTAGTGATGCCGGTTATGATAGGTGGGTTTGGTAATTGATTGGTTCCCCTTTATATCGGTGCGCCAGATATGGCTTTCCCAAGATTAAACAATATTAGTTTTTGAGTTCTACCGCCTTCAGCCATACTACTGTTAGGTTCTGCTTTTGTTGAACAAGGGGTTGGGACAGGATGAACCCTTTATCCACCATTATCAAGTATACAAGCTCATTCCGGGGGCTCAGTTGATGCGGCAATTTTTAGTATTCATTTGGCCGGTATCTCTTCAATTTTAGGGTCGATGAACTTTATAACTACTATCTTTAATATGCGGGCTCCAGGGATTACCATGGATAGACTGCCTTTATTTGTTTGATCAATCTTAGTAACAACTTACTTGTTATTATTAGCGTTGCCTGTATTGGCGGGTGCTATTACTATGCTTTTAACAGATAGAAATTTCAATACAACTTTCTTCGATCCCGCTGGTGGTGGGGACCCAATATTATTCCAACACTTATTTTGGTTCTTTGGGCACCCAGAGGTGTACGTGCTGATTTTACCGGGGTTTGGAATCATTTCTCAGATCATTCCAACATTCGCGGCGAAAAAACAAATATTTGGTTACCTAGGGATGGTTTATGCTATGGTTTCTATAGGAATACTAGGGTTTATAGTTTGAGCGCATCACATGTTTACAGTTGGAATGGATGCTGATTCTAGGGCTTACTTTAGCGCTGCAACGATGATAATCGCTGTACCGACCGGAATAAAAATCTTTAGCTGGATTGCTACAATAGTGGGGGGTTCATTGAGAACAGATACTCCTATGTTATGGGCTATGGGATTTGTTTTTTTATTTACTGTAGGGGGATTAACCGGAATTGTGGTAGCATGTAGTTCTTTAGATATATTGCTTCATGATACATATTACGTCGTAGCGCACTTTCATTACGTCCTGTCCATGGGAGCTATTTTTGCTATCTTTGGGGGGGTTTACTATTGATTTGGTAAAATTACTGGTTACTGTTACAACGAAGTTCTAGGGAAAATTCACTTTTGATTAATGTTTATAGGGGTAAATCTAACTTTCTTCCCTCAACACTTCTTAGGTTTAGCCGGTCTACCCAGGCGGTACTCGGATTATCACGATAGTTTTGCAGGTTGAAATCAAATTAGTTCTCTAGGATCCTTTATATCAATTGTTAGTGTAATGGTTTTTTTATATCTTGTTTACGATGCTTACGTGTGAGAAATAAAATTTGTGGGGTGAACGAAGGATAGTGGT---------------------CACTATCCATCACTTGAGTGGTCACAAACCTCTCCTCCGGCCCATCACACTTATAATGAATTACCTTTTGTATATAAAGGAAGTAGTTAG---------------------------------------------------------------------------------------------------------------------------------------------------------------------------------------------------------------------------------------------------------------------------------------------------------------------------------------------------------------------------------------------------------------------------------------------------------------------------------------------------------------------------------------
HM032738_Cinachyrella_alloclada                    ---------------------------------------------------------------------------------------ACCTTATACTTATTATTTGGTGTTTTTTCGGGTATGATAGGTAGTGGGTTTAGTTTGCTTATTAGATTAGAACTATCTGCCCCCGGGTCAATGTTGGGGGATGACCAATTATATAATGTTATGGTTACAGCCCACGGTCTTATAATGGTCTTTTTCTTAGTTATGCCGGTTATGATAGGTGGGTTTGGTAATTGATTGGTTCCCCTCTATATTGGTGCGCCGGATATGGCTTTCCCAAGATTAAACAATATTAGTTTTTGAGTTTTACCCCCTTCAGCAATACTACTGTTAGGTTCTGCTTTTGTTGAACAAGGGGTTGGGACAGGATGAACCCTTTATCCGCCATTATCAAGTATACAAGCTCATTCAGGGGGCTCAGTTGATGCGGCAATTTTTAGTCTTCATTTGGCCGGTATCTCTTCAATTTTAGGGTCAATGAACTTTATAACTACTATCTTTAATATGCGGGCACCAGGTATTACCATGGATAGATTGCCTTTATTTGTTTGATCTATTTTAATAACAACTTACTTGTTATTATTAGCTTTACCTGTATTGGCGGGGGCTATAACTATGCTTTTAACAGATAGAAATTTCAATACAACATTCTTCGATCCCGCTGGTGGTGGTGATCCAATATTATTTCAACACTTATTTTGGTTTTTTGGGCATCCAGAAGTTTATGTGTTGATTTTACCTGGGTTTGGAATTATTTCTCAGATCATTCCAACATTCGCGGCTAAAAAACAAATATTTGGTTACTTAGGGATGGTTTATGCTATGGTTTCTATAGGAATATTAGGATTTATAGTTTGAGCTCATCACATGTTTACAGTTGGAATGGATGCTGATTCTAGGGCATACTTTAGCGCTGCAACGATGATAATCGCCGTACCAACCGGAATAAAAATCTTTAGTTGGATTGCTACAATAGTAGGGGGTTCATTGAGAACAGATACTCCTATGTTATGGGCTATAGGATTTGTTTTTTTATTTACTGTAGGGGGATTAACCGGAATTGTGGTAGCAAGTAGTTCTTTAGATGTATTGCTTCACGATACATATTACGTTGTTGCTCATTTTCATTATGTCCTATCTATGGGGGCTATCTTTGCTATCTTTGGAGGAGTTTATTATTGATTTGGTAAAATTACTGGCTATTGTTACAACGAAGTTTTAGGTAAAATTCATTTTTGATTAATGTTTATAGGAGTA---------------------------------------------------------------------------------------------------------------------------------------------------------------------------------------------------------------------------------------------------------------------------------------------------------------------------------------------------------------------------------------------------------------------------------------------------------------------------------------------------------------------------------------------------------------------------------------------------------------------------------------------------------------------------------------------------------------------------------------------------------------------------------------------------------------------------------------------------------------------
AM076987_Cinachyrella_levantinensis                ---------------------------------------------------------------------------------------ACCTTATACTTATTATTTGGTGTTTTTTCGGGTATGATAGGTACTGGATTTAGTTTTCTTATTAGATTAGAACTATCCGCTCCCGGATCAATGTTGGGTGACGACCAATTATATAATGTTATGGTCACGGCCCATGGTCTTATAATGGTCTTTTTCTTAGTTATGCCGGTTATGATAGGTGGGTTTGGAAATTGGTTGGTGCCCCTTTATATTGGTGCGCCGGATATGGCTTTTCCAAGATTAAACAATATTAGTTTTTGAGTTTTACCCCCCTCATTAATACTACTGTTAGGTTCTGCTTTTGTTGAACAAGGGGTTGGGACAGGATGAACCCTTTATCCTCCATTATCAAGTATACAAGCCCATTCTGGAGGTTCAGTCGATGCGGCAATCTTTAGTCTTCATTTGGCTGGTATCTCTTCCATTTTAGGGTCAATGAACTTTATAACCACTATCTTTAATATGCGGGCACCAGGGATTACCATGGATAGATTGCCTCTATTTGTTTGATCTATTTTAATAACTACTTACTTGTTATTATTAGCTTTGCCGGTATTGGCTGGGGCCGTAACTATGCTTTTAACAGATAGAAATTTCAATACAACGTTCTTCGATCCCGCTGGGGGTGGAGATCCAATATTATTTCAACATTTATTTTGATTCTTTGGGCATCCAGAAGTTTATGTGCTGATTTTACCTGGGTTTGGAATTATTTCTCAGATCATTCCAACATTCGCGGCTAAAAAACAAATATTTGGCTACCTAGGGATGGTTTATGCTATGGTTTCTATAGGAATATTAGGTTTTATAGTTTGAGCCCATCACATGTTTACAGTTGGAATGGATGCCGATTCTAGGGCATACTTTAGCGCTGCAACGATGATAATCGCCGTACCAACCGGAATAAAAATCTTTAGTTGGATTGCTACAATAGTAGGGGGCTCATTGAGAACAGACACACCTATGTTATGGGCTATGGGGTTTGTCTTTTTATTTACTATAGGAGGATTGACCGGAATTGTGGTAGCAAGTAGTTCTTTAGATGTATTGCTCCACGATACATATTACGTTGTTGCTCATTTTCATTATGTCCTATCGATGGGGGCTATCTTTGCTATCTTTGGAGGGGTTTATTATTGATTTGGTAAAATTACTGGTTATTGTTACAACGAAGTTTTAGGTAAAATTCATTTTTGATTAATGTTT------------------------------------------------------------------------------------------------------------------------------------------------------------------------------------------------------------------------------------------------------------------------------------------------------------------------------------------------------------------------------------------------------------------------------------------------------------------------------------------------------------------------------------------------------------------------------------------------------------------------------------------------------------------------------------------------------------------------------------------------------------------------------------------------------------------------------------------------------------------------------
AY320032_Geodia_neptuni                            ------------------------------------GTGCTTTATTTAACTCGTTGATTGTATTCAACTAACCACAAAGATATTGGGACTTTATATTTATTATTTGGTGCTTTTTCGGGTATGATAGGGACTGGGTTTAGTTTTCTTATTAGACTAGAGCTATCGGCACCAGGATCAATGTTGGGTGATGACCATCTTTATAATGTCATAATTACCGCTCATGGTCTTATAATGATTTTTTTCTTAGTTATGCCGGTTATGATTGGGGGATTTGGTAACTGATTTGTTCCTCTCTATATCGGAGCTCCGGATATGGCTTTTCCAAGATTAAATAATATTAGTTTCTGAGTATTACCTCCATCATTAATATTACTATTAGGCTCAGCTTTTGTTGAACAAGGGGTTGGGGCCGGATGAACTGTTTATCCCCCTTTATCGAGCGTACAAGCACATTCAGGGGGTTCGGTGGATGCAGCGATATTTAGTCTCCATTTGGCTGGTATTTCATCAATTCTAGGATCAATGAATTTTATTACAACTATTTTTAATATGCGGGCACCTGGTATTACGATGGATAGATTACCTTTATTTGTTTGATCTATTTTAGTAACTACATATCTATTAATATTATCTTTACCTGTTTTAGCCGGAGCAATAACTATGCTGTTAACAGACAGAAATTTTAATACGACCTTTTTTGACCCGGCAGGAGGTGGGGATCCAATATTATTTCAGCACTTATTCTGATTTTTTGGACACCCAGAAGTTTATATCTTAATTCTACCGGGATTTGGTATAGTTTCTCAAATTATTCCAACATTTGCAGCTAAAAAACAAATATTTGGTTACCTAGGAATGGTTTATGCTATGGTTTCAATTGGAATATTAGGGTTTATTGTATGAGCACACCATATGTTTACAGTAGGGATGGATGTAGACTCAAGGGCCTACTTCAGCGCGGCTACGATGATAATAGCAGTACCTACTGGAATAAAAATCTTTAGTTGAATTGCTACAGTTGTTGGAGGTTCACTGAGAACAGACACTCCTATGTTATGGGCTTTAGGGTTTGTGTTTTTATTCACTGTTGGAGGATTAACCGGAATTGTATTAGCATGTAGTTCTTTAGATGTGTTACTTCATGATACATATTATGTGGTAGCTCATTTTCATTATGTTTTATCAATGGGGGCAGTATTTGCGTTGTTTGGGGGATTTTACTATTGATTTGGTAAAATTACAGGATATTGTTATAACGAGGTCTTAGGAAAAATCCACTTTTGATTAATGTTTATTGGGGTTAATATAACTTTCTTTCCTCAACATTTTTTAGGTCTAGCTGGACTTCCAAGGCGATATTCTGATTATCACGATAGCTTCGCAGGTTGAAATCAAATTAGTTCTGTAGGTTCTCTAATATCAATTGTAAGTGTTATGGTTTTTTTATATCTTGTTTATGATGCTTATGTTCGAGAAATAAAATTTGTGGGATGAACTAATGATAGTGGT---------------------CATTATCCGTCGCTTGAATGAGTTCAAGCTTCTCCTCCCGCCCATCACACTTATAATGAATTACCTTTTGTATATAAAATAAGTAATTAG---------------------------------------------------------------------------------------------------------------------------------------------------------------------------------------------------------------------------------------------------------------------------------------------------------------------------------------------------------------------------------------------------------------------------------------------------------------------------------------------------------------------------------------
KM362735_Poecillastra_laminaris                    ------------------------------------GTGTTTTATTTAACTCGTTGATTATATTCAACTAACCACAAAGATATTGGGACCTTATATTTATTATTTGGTGCTTTTTCGGGTATGATAGGTACTGGGTTTAGTTTTCTTATTAGACTAGAACTATCGGCCCCCGGATCAATGCTGGGGGATGACCATCTTTACAATGTTATAATTACTGCTCATGGTCTTATAATGATCTTCTTTTTAGTTATGCCGGTTTTGATAGGTGGGTTTGGGAATTGATTTGTTCCTCTCTATATCGGAGCTCCTGACATGGCTTTTCCAAGACTAAATAATATTAGTTTTTGAGTTTTACCCCCATCATTAATATTACTGCTAGGCTCAGCCTTTGTAGAACAAGGGGTTGGGGCTGGATGAACTCTTTATCCACCTCTATCGAGCGTTCAAGCTCACTCTGGGGGCTCGGTTGATGCGGCAATATTTAGTCTCCATTTGGCCGGAATCTCATCAATTCTAGGGTCAATGAATTTTATTACTACTATCTTTAATATGCGGGCGCCTGGGATTACGATGGACAGATTGCCCCTATTTGTTTGATCTATTTTAGTAACAACTTACCTTTTAATATTATCTTTGCCTGTATTGGCAGGTGCAATAACTATGCTTTTAACGGATAGGAACTTTAATACAACCTTTTTCGACCCAGCGGGTGGCGGAGATCCAATATTATTTCAACATTTATTTTGATTTTTTGGGCATCCGGAAGTTTATATTTTAATTCTACCAGGGTTTGGTATTGTCTCTCAGATTATACCAACATTTGCGGCTAAAAAACAAATATTTGGTTATTTAGGGATGGTGTATGCTTTGGTTTCTATTGGAATATTAGGGTTTATTGTTTGAGCTCATCATATGTTTACAGTAGGTATGGATGTTGACTCAAGAGCTTACTTTAGTGCGGCAACGATGATAATTGCGGTACCTACCGGAATAAAAATTTTTAGCTGAATTGCTACAGTAGTTGGGGGGTCATTGAGAACAGACACTCCGCTGTTATGGGCCTTAGGTTTTGTGTTCCTATTCACTATTGGGGGATTAACCGGAATTGTAGTAGCATGTAGCTCTCTAGATGTGTTGCTTCATGATACATATTATGTAGTAGCACATTTCCATTACGTTCTATCAATGGGGGCTGTTTTTGCAATGTTTGGGGGGTTTTACTATTGATTCGGAAAAATTACAGGTTATTGCTATAATGAGGTTTTAGGAAAAATCCATTTTTGATTAATGTTCTTAGGGGTAAATCTTACTTTCTTCCCTCAACATTTTTTAGGTCTAGCTGGGCTACCAAGGCGATACTCTGATTATCACGATAGTTTTATAGGCTGAAATCAAGTAAGCTCTGTAGGTTCTCTGATATCAATTGTTAGTGTTATGGTATTTTTATATCTTGTTTACGACGCTTATGTACGAGAAATAAAATTTGTGGGATGAACTAACGACAGCGGT---------------------CACTATCCATCGCTCGAGTGAATACAAACTTCCCCCCCTGCCCATCACACTTATAATGAATTACCTTTTGTGTATAAAGGCAGTAATTAA---------------------------------------------------------------------------------------------------------------------------------------------------------------------------------------------------------------------------------------------------------------------------------------------------------------------------------------------------------------------------------------------------------------------------------------------------------------------------------------------------------------------------------------
AY320033_Tethya_actinia                            ATG---------------------------------AGTATGTATTTAAGTAGATGATTATTCTCAACTAATCATAAAGATATTGGGACTCTTTATTTATTATTTGGGGCATTTGCAGGAATGATAGGAACAGGATTTAGTATGTTAATTAGACTTGAATTATCTGCTCCTGGTTCAATGTTAGGAGATGACCATTTGTATAATGTGATTGTAACAGCTCATGCCTTTGTAATGATATTTTTTTTAGTAATGCCAGTAATGATTGGGGGGTTTGGAAATTGATTTGTGCCATTATATATTGGTGCACCAGATATGGCATTTCCTAGATTAAATAATATAAGTTTTTGGTTATTACCTCCTTCGTTAACTTTATTATTGGGTTCTGCTTTTGTGGAACAAGGAGCTGGAACAGGGTGGACAGTTTATCCTCCTTTAGCAAGTATACAGGCTCATTCAGGAGGATCAGTAGATATGGCAATATTTAGTTTACATTTAGCCGGTATTTCTTCAATTTTAAGTACAATAAATTTTATAACAACAATTTTAAATATGAGGGCACCGGGGATAACAATGGATCGAATGCCATTATTTGTTTGATCAATTTTAATTACGGCTATTTTATTATTATTATCTTTACCTGTTTTAGCGGGTGCGATTACAATGCTTCTTACAGACAGAAATTTTAATACAGCATTTTTTGATCCTGCTGGAGGAGGGGATCCAATTTTATATCAACATTTATTTTGATTTTTTGGGCATCCAGAGGTTTATGTTTTAATTTTACCAGGGTTTGGAATAATTTCTCAAATTGTACCAACATTTGCTGCAAAAAAACAAATATTTGGTTATCTTGGTATGGTGTATGCTATGGTATCAATAGGAATATTAGGGTTTATAGTTTGAGCGCATCATATGTTTACTGTTGGTATGGACGTAGATACAAGAGCATATTTTACTGCGGCAACAATGATTATTGCGGTTCCAACGGGAATAAAAATATTTAGTTGGGTGGCAACAATGGTAGGTGGTTCAATAAGATTAGATACTCCTATGCTTTGAGCAATTGGGTTTGTATTTTTATTTACTATAGGGGGGCTAACAGGTATAGTGTTAGCAAATAGTTCTTTAGATGTAGTATTACATGATACTTATTATGTGGTAGCGCATTTTCATTATGTTTTATCAATGGGGGCAGTATTTGCTATATTTGGAGGATTTTATTATTGATTTGGTAAAATAACAGGTTATTGTTATAATGAGGTTTATGGAAAAATACATTTTTGATTAATGTTTATTGGTGTAAATTTAACTTTTTTCCCTCAACATTTTTTAGGATTAGCGGGGTTACCAAGACGGTATTCTGATTTTCATGATAGTTTTGCAGGATGAAATCAAATAAGTTCATTAGGGTCAGTAATTTCAATTGTTGGTGTAATTTGATTTATTTATATAGTATATGATGCATATGTGAGAGAAATAAAATTTGTAGGGTGAATGGAAGATGAGGCT---------------------CATTTTTCTTCATTAGAGTGGGTTCATACTTCACCTCCAGCTCATCATACTTATAATGAGTTACCATTTGTAATACGTGGTAATTCTGGTTAA------------------------------------------------------------------------------------------------------------------------------------------------------------------------------------------------------------------------------------------------------------------------------------------------------------------------------------------------------------------------------------------------------------------------------------------------------------------------------------------------------------------------------------
AY791693_Axinella_corrugata                        ATG---------------------------------AGTTCATATTTAAGTCGTTGATTATTTTCAACTAACCATAAAGACATTGGAACTCTTTATCTATTATTGGGAGCATTTAGTGGGATGATAGGAACAGCCTTTAGTGTGCTTATTAGATTAGAATTATCGGCTCCAGGTTCAATGTTAGGTGATGATCAGTTGTATAATGTTATAGTAACTGCCCATGCCTTTGTAATGATATTCTTTCTGGTTATGCCGGTGTTAATCGGAGGGTTTGGAAACTGATTCGTACCCTTATACATAGGGGCTCCAGATATGGCGTTTCCAAGGCTAAATAATATCAGTTTTTGACTATTACCCCCATCATTAACTTTATTACTAGGTTCTGCTTTTGTAGAGCAGGGGGCCGGTACAGGGTGGACAGTCTACCCGCCGTTAGCAAGTATACAAGCACATTCAGGGGGGTCAGTAGACATGGTTATTTTTAGTCTTCATTTAGCAGGTATTTCTTCAATATTAGGGGCGATGAATTTTATCACAACTATCTTTAATATGAGGGCGCCAGGGATAACAATGGATAGAATGCCATTATTTGTGTGATCTATTTTAGTAACAGTATTTTTATTGTTATTGTCTCTGCCAGTTTTAGCCGGGGCTATAACTATGCTTCTTACAGATAGAAACTTTAACACTACCTTTTTTGACCCAGCAGGGGGGGGTGACCCCATATTATACCAACACTTATTTTGGTTCTTTGGGCACCCCGAAGTTTACATTTTAATATTGCCGGGGTTTGGAATTATTTCTCAAATAATTCCTACATTTGCTGCAAAAAAACAAATATTTGGGTACCTTGGCATGGTTTATGCCATAGTTTCTATTGGTATATTGGGGTTTATAGTTTGAGCTCATCACATGTTTACGGTTGGGATGGATGTGGACACTAGGGCCTATTTTACAGCTGCAACCATGATAATTGCTGTTCCGACTGGAATCAAAATATTTAGTTGAGTTGCGACTATGTTTGGAGGTTCATTGAAATTAGAAACACCTATGCTTTGAGCAATTGGTTTTGTCTTTTTATTTACTCTGGGGGGATTAACTGGGATTGTTCTGGCTAATAGCTCCCTTGATATTGTATTACATGATACTTATTATGTTGTAGCCCATTTTCATTATGTTTTATCGATGGGGGCAGTGTTTGCGATGTTTGGGGGTTTTTATTATTGATTTGGGAAAATATCTGGTTATTGCTATAATGAGGTTTATGGTAAAATTCATTTTTGATTAATGTTTATTGGGGTTAATCTTACCTTTTTCCCTCAACACTTTTTAGGACTAGCTGGGCTACCTAGGCGATATTCTGATTTTCATGATACGTTTGCTGGATGAAATCAAATAAGTTCTTTAGGGTCAATGATTTCAATTATTGGTGTGGTTTGATTTCTTTATATTGTATATGATGCTTATGCCCGGGAAGAGATATTTATAGGATGAGCGGACGATATGGGG---------------------CACTATTCTACTCTAGAGTGAGTACAAGCAACCCCCCCAGCACACCACACATATAATGAACTTCCTTATGTTTATAAGGGGCACATATTTGCCCCAAAATAA---------------------------------------------------------------------------------------------------------------------------------------------------------------------------------------------------------------------------------------------------------------------------------------------------------------------------------------------------------------------------------------------------------------------------------------------------------------------------------------------------------------------------
Cymbaxinella_verrucosa                             ------------------------------------------------------------------------------------------CTTTATCTATTATTGGGAGCATTTAGTGGGATGATAGGAACAGCCTTTAGTGTGCTTATTAGATTAGAATTATCGGCTCCAGGTTCAATGTTAGGTGATGATCAGTTGTATAATGTTATAGTAACAGCTCATGCCTTTGTAATGATATTTTTTCTGGTTATGCCGGTGTTAATCGGAGGGTTTGGAAACTGATTCGTACCCTTATACATAGGGGCTCCAGATATGGCGTTTCCAAGGCTAAATAATATCAGTTTTTGACTATTACCTCCATCCTTAACTTTACTACTAGGTTCTGCTTTTGTAGAGCAGGGGGCCGGTACAGGGTGGACGGTCTACCCGCCGTTAGCAAGTATACAAGCACATTCGGGGGGATCAGTAGACATGGTTATTTTTAGTCTTCATTTAGCTGGTATTTCTTCAATATTAGGGGCGATGAATTTTATCACAACTATCTTTAATATGAGGGCGCCAGGGATAACAATGGATAGAATGCCATTATTTGTGTGATCTATTTTAGTAACAGTATTTTTATTGTTATTGTCTCTGCCAGTTTTAGCCGGGGCTATAACTATGCTTCTTACAGATAGAAACTTTAACACTACATTTTTTGACCCAGCAGGGGGAGGTGACCCCATATTATACCAACACTTATTTTGGTTCTTTGGGCATCCAGAAGTTTACATTTTAATATTGCCGGGGTTTGGAATTATTTCTCAAATAATTCCTACATTTGCCGCAAAAAAACAAATATTTGGGTACCTTGGCATGGTTTATGCCATAGTTTCTATTGGTATATTGGGGTTTATAGTTTGAGCTCATCACATGTTTACGGTTGGGATGGATGTGGACACTAGGGCCTATTTTACAGCTGCAACCATGATAATTGCTGTTCCGACTGGAATCAAAATATATAGTTGAGTTGCTACTATGTTTGGAGGTTCATTGAAATTAGAAACACCTATGCTTTGAGCAATTGGTTTTGTCTTTTTATTTACTCTGGGGGGATTAACTGGGATTGTTCTGGCTAATAGCTCCCTTGATATTGTATTACATGATACTTATTATGTTGTGGCCCATTTTCATTATGTTTTATCTATGGGGGCTGTGTTTGCGATGTTTGGGGGTTTTTATTATTGATTTGGGAAAATATCTGGTTATTGCTATAATGAGGTTTATGGGAAAATTCATTTTTGATTAATGTTTATTGGGGTTAATCTT---------------------------------------------------------------------------------------------------------------------------------------------------------------------------------------------------------------------------------------------------------------------------------------------------------------------------------------------------------------------------------------------------------------------------------------------------------------------------------------------------------------------------------------------------------------------------------------------------------------------------------------------------------------------------------------------------------------------------------------------------------------------------------------------------------------------------------------------------------------
EU237475_Agelas_schmidti                           ATG---------------------------------ATTACTTATTTAAGCCGTTGATTATTTTCAACAAATCATAAGGATATAGGGACACTTTATTTATTATTAGGAGCCTTTAGCGGAATGATAGGAACAGCCTTTAGTGTGCTTATTAGGTTAGAATTATCGGCTCCGGGCTCAATGCTAGGCGATGATCAACTTTATAATGTTATAGTAACCGCTCATGCTTTTGTAATGATATTTTTTTTAGTTATGCCGGTCTTAATCGGGGGGTTTGGTAACTGATTTGTACCTCTTTATATAGGGGCCCCCGATATGGCTTTCCCCCGGCTTAATAATATCAGTTTTTGATTATTGCCGCCTTCTTTAACTCTATTACTTGGTTCCGCTTTTGTAGAACAAGGGGCTGGGACCGGGTGAACTGTCTATCCACCCTTAGCAAGTATACAGGCTCACTCTGGTGGATCTGTGGATATGGTAATTTTTAGTCTTCACTTAGCTGGAATTTCTTCTATTCTAGGGGCAATGAATTTTATTACAACTATATTTAATATGCGAGCACCTGGGATAACATTAGATAGAATGCCCCTATTTGTATGATCTATTTTAGTTACGGTCTTTTTATTGTTATTGTCTTTACCTGTGCTGGCGGGGGCAATCACTATGCTTTTAACCGATAGAAATTTTAATACTACATTTTTTGACCCAGCCGGAGGAGGGGACCCGATTTTATACCAACATTTATTTTGATTTTTTGGGCATCCAGAGGTTTATATATTAATTTTGCCGGGATTTGGGATTGTCTCTCAAATCATCCCTACTTTCGCTGAGAAAAAACAAATTTTTGGTTATCTTGGGATGGTTTATGCCCTGGTTTCAATTGGTGTGTTAGGGTTTATAGTTTGGGCCCATCATATGTTTACAGTGGGAATGGATGTAGATACTAGAGCATATTTTACGGCGGCCACAATGATTATTGCTGTGCCAACTGGGATTAAAATATTTAGCTGAGTCGCCACTCTCTTTGGGGGTTCAATTAGACTAGAGACTCCAATGCTTTGAGCAATTGGGTTTGTCTTTTTATTCACTTTGGGGGGGTTGACTGGTATTGTTTTAGCCAATAGCTCCCTTGATATTGTTCTACATGATACTTATTATGTAGTGGCTCATTTCCATTATGTATTGTCTATGGGGGCAGTATTTGCCATGTTCGGGGGGTTTTACTATTGATTTGGGAAAATTTCCGGATATTGTTATAATGAGGTTTATGGGAAAATTCATTTTTGATTAATGTTTATCGGGGTAAATCTAACTTTTTTCCCTCAACACTTTTTAGGTTTAGCCGGGCTTCCTAGACGTTATTCTGATTTTCACGATTCTTTTGCCGGGTGAAACCAAATAAGCTCTTTAGGTTCAATGATTTCAATTGTAGGAGTAATATGATTCCTTTATATCGTGTTTGATGCTTATGTGCGGGAAGAAAAATTTACGGGTTGAACAAATAATATGGAG---------------------GAGTGTTCCACTCTAGAGTGAATTCAAACAACGCCTCCATCATTTCACACGTATAATGAATTACCGTATGTATGTAAGGGTCTAAAACTTTAA------------------------------------------------------------------------------------------------------------------------------------------------------------------------------------------------------------------------------------------------------------------------------------------------------------------------------------------------------------------------------------------------------------------------------------------------------------------------------------------------------------------------------------
Agelas_oroides_oroides                             ---------------------------------------------------------------------------------------ACGCTTTATTTATTATTAGGGGCCTTTAGCGGAATGATAGGAACAGCCTTTAGTGTGCTTATTAGATTAGAATTATCTGCTCCGGGGTCAATGCTAGGAGACGATCAGCTTTATAATGTGATAGTAACTGCCCATGCTTTTGTAATGATTTTTTTCTTAGTTATGCCGGTTTTAATCGGGGGGTTTGGTAACTGATTTGTACCCCTTTATATCGGGGCCCCCGACATGGCTTTTCCTCGGCTTAATAATATCAGTTTTTGATTATTGCCGCCCTCTTTAACTCTATTACTTGGTTCCGCTTTTGTAGAACAAGGGGCCGGGACCGGGTGAACTGTCTATCCACCATTAGCAAGTATACAAGCTCACTCGGGGGGGTCCGTGGATATGGTGATTTTTAGTCTTCACTTAGCCGGGATATCCTCTATTCTAGGGGCAATGAATTTTATTACAACTATTTTAAATATGCGGGTTCCAGGGATGACATTAGATAGAATGCCCTTATTTGTATGGTCTATTCTAGTAACAGTGTTTTTACTGTTATTGTCTTTGCCTGTGTTGGCGGGGGCAATTACTATGCTTTTAACCGATAGAAACTTTAATACTACATTTTTTGATCCCGCCGGGGGGGGGGACCCTATTTTATACCAACATTTATTTTGATTTTTTGGGCATCCAGAGGTTTATATATTAATTCTGCCGGGGTTTGGGATTATATCCCAAATCCTTCCAACTTTTGCGGGGAAAAAACAAATTTTTGGTTATCTTGGGATGGTTTATGCCATGGTCTCCATTGGGGTGTTAGGGTTTATAGTTTGAGCTCATCACATGTTTACAGTGGGTATGGATGTTGATACTAGAGCGTATTTTACAGCGGCGACAATGATTATCGCTGTGCCAACTGGGATTAAAATTTTTAGTTGAGTTGCTACCCTCTTTGGGGGTTCCATTAGACTAGAAACCCCAATGCTTTGAGCAATTGGGTTTGTCTTTTTATTCACTTTGGGGGGGTTGACTGGAATTGTTTTAGCCAATAGCTCCCTTGATGTTGTATTACACGACACATATTATGTTGTGGCCCATTTTCATTATGTATTATCCCTGGGTGCAGTATTTGCTATGTTTGGGGGGTTTTATTATTGATTTGGGAAAATTTCTGGATATTGTTATAATGAGGTTTATGGGAAAATTCATTTTTGATTAATGTTTATCGCG------------------------------------------------------------------------------------------------------------------------------------------------------------------------------------------------------------------------------------------------------------------------------------------------------------------------------------------------------------------------------------------------------------------------------------------------------------------------------------------------------------------------------------------------------------------------------------------------------------------------------------------------------------------------------------------------------------------------------------------------------------------------------------------------------------------------------------------------------------------------
EU237476_Aplysina_fulva                            ATG---------------------------------AGTTTATATTTAAGTCGTTGATTATTTTCAACTAACCATAAAGATATTGGAACTCTTTATTTATTATTTGGGGTTTTTGCTGGTATGATAGGAACAGCATTTAGTATGTTAATTAGACTGGAGTTATCTGCACCAGGCTCAATGTTAGGAGACGATCATTTATATAATGTTATAGTAACGGCACATGCTTTTGTTATGATATTCTTTTTAGTAATGCCTGTTATGATAGGGGGTTTTGGTAATTGATTAGTTCCATTATATATTGGAGCACCAGATATGGCTTTCCCTCGGTTAAATAATATTAGTTTTTGATTATTACCCCCAGCACTAATTTTATTATTGGGGTCTGCTTTTATAGAACAAGGGGCCGGTACGGGTTGAACCGTCTATCCGCCATTATCAAGTATACAAACACATTCTGGGGGTTCGGTAGATATGGCAATATTTAGTCTTCATTTGGCCGGAATTTCCTCCATATTAAGCTCTATTAATTTTATAACTACAATTTTAAATATGAGGGCGCCAGGGATGACAATGGACAGATTACCTTTATTCGTTTGATCTATTTTATTAACAACAATATTATTAGTATTAGCATTGCCCGTTTTAGCTGGAGCAATTACTATGCTTTTAACCGATAGAAATTTTAACACAACATTTTTTGATCCAGCAGGCGGGGGGGACCCAATTTTATATCAACATTTATTTTGATTTTTTGGGCACCCAGAAGTATATATTTTAATTTTACCAGGATTTGGTATTGTCTCACAAATTGTACCCACATTTGCGGCTAAAAAACAAATATTTGGTTATTTGGGTATGGTTTATGCCATGGCATCCATTGGGATATTAGGGTTTATCGTATGGGCCCATCATATGTTTACAGTTGGAATGGATGTAGACACACGTGCTTATTTTACAGCAGCCACAATGATAATAGCAGTTCCAACAGGTATAAAAATATTTAGTTGAATTGCTACAATTTTCGGGGGTTATATCCGATTAGATACGCCAATGTTATGAGCAATTGGTTTTATCTTTTTATTTACTATTGGAGGTTTAACTGGTATTGTTTTAGCAAACAGTTCATTAGATGTCGTATTACACGACACATACTATGTGGTTGCACATTTCCATTATGTTTTATCAATGGGCGCGATTTTTGCTATATTTGGGGGATTTTATTATTGATTTGGTAAAATCTCAGGATATTGTTATAATGAAATATATGGAAAAATACATTTTTGATTGATGTTTATTGGGGTAAATCTAACTTTTTTTCCACAACATTTTTTAGGGTTAGCTGGGTTCCCAAGACGATACTCTGATTATGCAGACAGTTTTGCAGGATGAAACCAAGTTAGTTCTTTAGGCTCAGTAATCTCAATTATAGCAATTGTTTGGTTTTTATATATTCTATATGATACATATTGTCAAGAAGTAAAATTTGTAGGGTGAATGGAAAATAGTGGG---------------------CATCAGGCCTCTTTAGAGTGAATACATGACTCTCCACCTGCTCATCACACATATAACGAACTACCTTTTGTTTGCATTTTTTATAATTTGGATAAGCCCAGCCTTAATTAA------------------------------------------------------------------------------------------------------------------------------------------------------------------------------------------------------------------------------------------------------------------------------------------------------------------------------------------------------------------------------------------------------------------------------------------------------------------------------------------------------------------
EU518938_Aplysina_cauliformis                      ATG---------------------------------AGTTTATATTTAAGTCGTTGATTATTTTCAACTAACCATAAAGATATTGGAACTCTTTATTTATTATTTGGGGTTTTTGCTGGTATGATAGGAACAGCATTTAGTATGTTAATTAGACTGGAGTTATCTGCACCAGGCTCAATGTTAGGAGACGATCATTTATATAATGTTATAGTAACGGCACATGCTTTTGTTATGATATTCTTTTTAGTAATGCCTGTTATGATAGGGGGTTTTGGTAATTGATTAGTTCCATTATATATTGGAGCACCAGATATGGCTTTCCCTCGGTTAAATAATATTAGTTTTTGATTATTACCCCCAGCACTAATTTTATTATTGGGGTCTGCTTTTATAGAACAAGGGGCCGGTACGGGTTGAACCGTCTATCCGCCATTATCAAGTATACAAACACATTCTGGGGGTTCGGTAGATATGGCAATATTTAGTCTTCATTTGGCCGGAATTTCCTCCATATTAAGCTCTATTAATTTTATAACTACAATTTTAAATATGAGGGCGCCAGGGATGACAATGGACAGATTACCTTTATTCGTTTGATCTATTTTATTAACAACAATATTATTAGTATTAGCATTGCCCGTTTTAGCTGGAGCAATTACTATGCTTTTAACCGATAGAAATTTTAACACAACATTTTTTGATCCAGCAGGCGGGGGGGACCCAATTTTATATCAACATTTATTTTGATTTTTTGGGCACCCAGAAGTATATATTTTAATTTTACCAGGATTTGGTATTGTCTCACAAATTGTACCCACATTTGCGGCTAAAAAACAAATATTTGGTTATTTGGGTATGGTTTATGCCATGGCATCCATTGGGATATTAGGGTTTATCGTATGGGCCCATCATATGTTTACAGTTGGAATGGATGTAGACACACGTGCTTATTTTACAGCAGCCACAATGATAATAGCAGTTCCAACAGGTATAAAAATATTTAGTTGAATTGCTACAATTTTCGGGGGTTATATCCGATTAGATACGCCAATGTTATGAGCAATTGGTTTTATCTTTTTATTTACTATTGGAGGTTTAACTGGTATTGTTTTAGCAAACAGTTCATTAGATGTCGTATTACACGACACATACTATGTGGTTGCACATTTCCATTATGTTTTATCAATGGGCGCGATTTTTGCTATATTTGGGGGATTTTATTATTGATTTGGTAAAATCTCAGGATATTGTTATAATGAAATATATGGAAAAATACATTTTTGATTGATGTTTATTGGGGTAAATCTAACTTTTTTTCCACAACATTTTTTAGGGTTAGCTGGGTTCCCAAGACGATACTCTGATAAAGCAGACAGTTTTGCAGGATGAAACCAAGTTAGTTCTTTAGGCTCAGTAATCTCAATTATAGCAATTGTTTGGTTTTTATATATTCTATATGATACATATTGTCAAGAAGTAAAATTTGTAGGGTGAATGGAAAATAGTGGG---------------------CATCAGGCCTCTTTAGAGTGAATACATGACTCTCCACCTGCTCATCACACATATAACGAACTACCTTTTGTTTGCATTTTTTATAATTTGGATAAGCCCAGCCTTAATTAA------------------------------------------------------------------------------------------------------------------------------------------------------------------------------------------------------------------------------------------------------------------------------------------------------------------------------------------------------------------------------------------------------------------------------------------------------------------------------------------------------------------
KP026315_Aplysinella_rhax                          ---------------------------------------------------------------------------------------------------------------------------------------------------------------------------------------------------------------------------------------------------------------------------------------------------------------------------------------------------------------------------------------------------------------------------------------------------------------------------------------------------------------------------------------------------------------------------------------------------------------------------------------------------------------------------------------------------------------------------------------------------------------------------------------CCAGAAGTTTATATTTTAATATTACCCGGATTCGGGATAGTTTCACAAATTGTACCAACTTTTGCAGCTAAAAAACAAATATTTGGTTATTTAGGTATGGTTTATGCCATGGTATCAATTGGGATATTAGGGTTTATTGTTTGAGCTCACCATATGTTCACTGTCGGGATGGATGTTGATACCCGTGCCTATTTTACAGCCGCTACAATGATAATAGCAGTTCCAACGGGTATAAAAATATTTAGTTGAATTGCTACAATTTTTGGGGGGTATATAAGATTAGATACACCAATGTTATGAGCAATTGGGTTTATTTTCTTATTTACTGTCGGTGGTTTAACTGGTATCGTATTAGCCAACAGTTCCTTAGATATTGTATTACACGACACATATTATGTTGTGGCCCATTTCCATTANGTTTTATCAATGGGAGCCATTTTCGCTATATTTGGTGGATTNTATTATTGATTTGGTAAAATCTCTGGATATTGTTATAA-------------------------------------------------------------------------------------------------------------------------------------------------------------------------------------------------------------------------------------------------------------------------------------------------------------------------------------------------------------------------------------------------------------------------------------------------------------------------------------------------------------------------------------------------------------------------------------------------------------------------------------------------------------------------------------------------------------------------------------------------------------------------------------------------------------------------------------------------------------------------------------------------------------------
EU237490_Xestospongia_muta                         ATG---------------------------------AGTTTATATTTAAGTCGTTGATTATTTTCTACAAATCATAAAGATATTGGGACACTTTATTTATTGTTTGGGGCTTTTGGGGGGATGATTGGTACAGCATTTAGTATGCTTATAAGATTAGAATTATCTGCCCCAGGGGCGATGTTAGGGGATGATCATTTATATAATGTTATAGTGACTGCTCATGCCTTTGTAATGATATTTTTCTTAGTTATGCCAGTAATGATAGGGGGTTTTGGAAATTGATTAGTTCCTTTATATATTGGTGCACCTGACATGGCATTCCCTAGATTAAATAATATTAGTTTTTGATTATTACCTCCTGCCTTAACTTTATTATTAGGTTCTGCTTTTGTAGAACAAGGGGCTGGAACGGGATGGACGGTGTATCCGCCATTATCTAGTATTCAAACACATTCTGGTGGGTCTGTTGATATGGCGATATTTAGTCTTCATTTAGCAGGGATATCTTCTATATTGGGAGCAATGAATTTTATTACAACTATTTTTAATATGAGGGCTCCTGGTATGACTATGGATAGAATTCCATTATTTGTCTGATCTGTTTTAGTAACTGCTTTTTTATTATTATTGTCATTGCCGGTATTAGCGGGGGCAATAACAATGCTTTTAACAGATAGAAATTTTAATACTACTTTTTTTGATCCAGCCGGTGGGGGGGATCCTATATTATATCAACATTTATTTTGGTTTTTTGGGCATCCGGAAGTTTATATATTAATTTTACCTGGATTTGGAATGATTTCTCAAATTATTCCTACATTTGCGGCTAAAAAACAAATATTTGGTTATTTAGGAATGGTTTATGCAATGGTGTCTATTGGAATATTAGGATTTATTGTTTGAGCACATCATATGTTTACAGTAGGGATGGATGTAGATACTAGAGCATATTTTACAGCTGCAACTATGATAATAGCAGTTCCGACAGGAATTAAAATATTTAGTTGAGTGGCTACTATATTTGGTGGTTCATTAAGATTAGATACACCAATGCTTTGAGCCGTAGGGTTTGTTTTTTTATTTACAATAGGAGGATTAACTGGGATTGTCCTAGCTAATAGTTCTTTAGACGTTGTATTACATGATACTTATTATGTTGTGGCTCATTTTCATTATGTTTTATCAATGGGTGCAGTATTTGCTATATTTGGGGGGTTTTATTATTGATTTGGTAAAATATCTGGATATTGCTATAATGAGGTTTATGGAAAAATTCACTTTTGATTAATGTTTATCGGTGTAAATTTAACTTTCTTCCCTCAACACTTTTTAGGATTAGCTGGTTTACCTCGGCGGTATTCTGATTACCATGATAGTTTTGCAGGATGAAATCAAATAAGCTCTATGGGATCAGTAATATCAATTGTAGCGGTAGTATGGTTTATTTATATCGTATATGATGCTTACGCTCGAGAAATACCTTTTGTAGGATGAGTGGAAGATAGTGGT---------------------CATTATCCATCTTTAGAATGGGCACAACCATCTCCACCTGCTCATCATACTTATAATGAATTACCTTTTGTTTACGCAGGAACAATCAATTAG------------------------------------------------------------------------------------------------------------------------------------------------------------------------------------------------------------------------------------------------------------------------------------------------------------------------------------------------------------------------------------------------------------------------------------------------------------------------------------------------------------------------------------
EU237474_Amphimedon_compressa                      ATG---------------------------------GGACTATATTTAAGTCGTTGATTGTTTTCCACGAATCATAAAGACATTGGGACTTTATATTTATTATTCGGAGGGTTTGCTGGCATGATTGGCACAGCATTTAGTATGTTAATTAGATTGGAGCTATCCGCACCAGGAAGCATGTTGGGGGACGATCATTTATATAATGTTATAGTGACAGCCCATGCTTTTGTGATGATATTTTTTTTAGTTATGCCAGTGATGATAGGGGGGTTTGGAAACTGACTGTTACCTTTGTACATCGGGGCCCCAGATATGGCATTTCCAAGACTAAATAATATTAGTTTTTGATTATTACCGCCAGCTCTAACTTTATTGTTGGGGTCAGCGTTTGTAGAGCAAGGAGCCGGAACCGGGTGGACGGTTTATCCACCCCTGGCAAGTATACAGGCCCACTCGGGGGGGTCGGTGGACATGGTGATATTTAGTCTTCATTTAGCGGGTATCTCTTCAATATTAGGAGCAATGAACTTTATTACAACGATATTTAATATGAGAGCGCCAGGTGTGACAATGGACAGATTGCCGTTATTTGTGTGGTCTATTCTGGTTACAGTGTTTTTACTATTATTATCCTTACCAGTTTTAGCTGGGGCAATAACAATGCTGTTAACAGATAGAAACTTTAATACCACATTCTTTGACCCGGCGGGGGGAGGGGACCCAATTCTATATCAGCACCTCTTTTGGTTCTTCGGACACCCCGAGGTATATATATTAATACTACCCGGGTTTGGGATAGTGTCACAAATCATCCCGACATTTTCTGCTAAAAAACAAATATTCGGGTATTTGGGCATGGTGTATGCTATGGTATCCATAGGAATTTTAGGATTTATTGTTTGAGCTCACCATATGTTCACAGTAGGGATGGATGTGGATACTCGGGCGTATTTTACAGCAGCAACTATGATAATAGCAGTACCCACAGGTATTAAAATATTTAGTTGGGTGGCTACTATATTTGGAGGGTCTTTAAGATTAGACACTCCCATGCTTTGGGCCATTGGGTTTGTCTTCTTATTCACGATGGGGGGCCTAACCGGGATAGTGTTAGCGAATAGCTCTTTAGACGTGGTATTACATGATACTTATTATGTAGTAGCACACTTCCACTATGTTTTATCAATGGGAGCCATCTTTGCTATATTTGGAGGATTCTATTACTGATTCGGTAAAATAACGGGCTACTGTTACAATGAGGTTTACGGCAAAATACATTTCTGACTAATGTTTATTGGTGTTAATTTAACCTTTTTCCCGCAACATTTTTTAGGGTTAGCTGGTTTACCTAGGCGTTATTCGGACTTTCACGATAGTTTTGCAGCATGAAACCAAATAAGTTCTGTAGGTTCTGTTATATCAATTGTGGCGGTTGTAGGGTTTATTTATATAGTTTATGATGCATATGCACAAGAAGTAAAATTTGTAGGATGAGTTGAAGATAGTGGT---------------------CATTATCCTTCTTTAGAATGAGCACAAATGTCCCCACCAACACATCACACCTATAATGAGCTTCCTTATGTTTATATGAAAGCCGACCAGCCCACATCATAA---------------------------------------------------------------------------------------------------------------------------------------------------------------------------------------------------------------------------------------------------------------------------------------------------------------------------------------------------------------------------------------------------------------------------------------------------------------------------------------------------------------------------
EU237481_Ephydatia_muelleri                        ATG---------------------------------AGTTTATATTTAAGCCGATGATTGTTTTCAACTAATCATAAAGNTATTGGGACTCTTTATTTATTATTTGGAGCATTTGCAGGCATGATAGGTACAGCATTTAGTATGCTTATAAGATTAGAGCTATCAGCCCCTGGGTCAATGTTAGGGGATGATCAATTATATAATGTTATAGTTACAGCCCATGCTTTTCTAATGATATTTTTCTTAGTTATGCCAGTAATGATTGGGGGATTTGGAAATTGATTCGTGCCATTATATATTGGTGCACCCGATATGGCTTTTCCAAGATTAAACAATATTAGTTTTTGATTATTACCTCCGGCTTTAACTCTATTATTAGGATCTGCTTTTGTAGAGCAAGGGGTTGGTACAGGATGGACAGTATATCCCCCTTTAGCAGGCATACAAGCGCATTCTGGGGGATCGGTTGATATGGCAATATTTAGTCTTCACTTGGCGGGTATTTCTTCGATATTAGGGGCTATGAATTTTATCACAACAATCTTTAATATGAGAGCGCCCGGTATTACAATGGATAGACTGCCATTATTTGTATGATCTATTTTAATAACAGCCTTTTTATTATTATTATCTTTACCTGTATTAGCTGGTGGTATAACAATGCTTTTAACAGATAGAAATTTTAATACAACATTCTTTGATCCTGCTGGAGGAGGAGACCCAATACTATTTCAACATTTATTTTGATTCTTTGGTCATCCTGAAGTTTATATTTTAATATTACCTGGTTTTGGAATTATTTCTCAAATAATCCCAACATTTGCTGCTAAAAAACAAATATTTGGATATCTTGGTATGGTTTATGCTATGGTTTCAATTGGTATATTAGGATTTATAGTTTGAGCACATCACATGTTTACAGTAGGTATGGATGTAGACACAAGAGCATATTTTAGTGCAGCTACTATGATAATTGCAGTTCCAACTGGGATTAAAATATTTAGCTGAGTTGCTACTATCTTTGGTGGTTCATTAAGATTAGACACTCCAATGCTTTGAGCAATAGGGTTTGTCTTTTTATTTACTATGGGAGGATTAACTGGTATTGTGTTAGCAAATAGTTCTTTAGATATTGCATTACACGACACTTACTATGTTGTAGCTCACTTCCATTATGTTCTATCAATGGGGGCTGTCTTTGCAATATTTGGAGGATTTTATTATNGATTTGGTAAAATTTCTGGATATTGTTATAATGAGGTCTATGGTAAAATACACTTTTGATTAATGTTTATAGGTGTCAATTTAACTTTTTTCCCTCAACATTTCTTAGGACTAGCCGGATTACCGAGACGGTATTCGGATTTCCATGATAGTTTTGCAGGATGGAATCAAATAAGTTCTCTAGGATCTGTAATATCAATTGTAGCTGTAGTATGATTTATTTATATTGTTTATGATGCTTATGCGAGAGAAATAAAATTTGTAGGATGGGTTGAAGATAGTGGT---------------------TACTATCCATCTTTAGAATGGGCACAAACTTCTCCTCCAGCTCATCATACTTATAATGAATTACCTTATGTATATGCGGGGCAATCGGGCCGGGTAGGGCCATAA------------------------------------------------------------------------------------------------------------------------------------------------------------------------------------------------------------------------------------------------------------------------------------------------------------------------------------------------------------------------------------------------------------------------------------------------------------------------------------------------------------------------
GU385217_Lubomirskia_baicalensis                   ATG---------------------------------AGTTTATATTTAAGCCGATGATTGTTTTCAACTAATCATAAAGATATTGGGACTCTTTATTTATTATTTGGAGCATTTGCAGGCATGATAGGTACAGCATTTAGTATGCTTATAAGATTAGAGCTATCAGCCCCTGGGTCAATGTTAGGGGATGATCAATTATATAATGTTATAGTTACAGCCCATGCTTTTCTAATGATATTTTTCTTAGTTATGCCAGTAATGATTGGGGGATTTGGAAATTGATTCGTGCCATTATATATTGGTGCACCCGATATGGCTTTTCCAAGATTAAACAATATTAGTTTTTGATTATTACCTCCGGCTTTAACTCTATTATTAGGATCTGCTTTTGTAGAGCAAGGGGTTGGTACAGGATGGACAGTATATCCCCCTTTAGCAGGCATACAAGCGCATTCTGGGGGATCGGTTGATATGGCAATATTTAGTCTTCACTTGGCGGGTATTTCTTCGATATTAGGGGCTATGAATTTTATCACAACAATCTTTAATATGAGAGCGCCCGGTATTACAATGGATAGACTGCCATTATTTGTATGATCTATTTTAATAACAGCCTTTTTATTATTATTATCTTTACCTGTATTAGCTGGTGGTATAACAATGCTTTTAACAGATAGAAATTTTAATACAACATTCTTTGATCCTGCTGGAGGAGGAGACCCAATACTATTTCAACATTTATTTTGATTCTTTGGTCATCCTGAAGTTTATATTTTAATATTACCTGGTTTTGGAATTATTTCTCAAATAATCCCAACATTTGCTGCTAAAAAACAAATATTTGGATATCTTGGTATGGTTTATGCTATGGTTTCAATTGGTATATTAGGATTTATAGTTTGAGCACATCACATGTTTACAGTAGGTATGGATGTAGACACAAGAGCATATTTTAGTGCAGCTACTATGATAATTGCAGTTCCAACTGGGATTAAAATATTTAGCTGAGTTGCTACTATCTTTGGTGGTTCATTAAGATTAGACACTCCAATGCTTTGAGCAATAGGGTTTGTCTTTTTATTTACTATGGGAGGATTAACTGGTATTGTGTTAGCAAATAGTTCTTTAGATATTGCATTACACGATACTTACTATGTTGTAGCTCACTTCCATTATGTCCTATCAATGGGGGCTGTCTTTGCAATATTTGGAGGATTTTATTATTGATTTGGTAAAATTTCTGGATATTGTTATAATGAGGTCTATGGTAAAATACACTTTTGATTAATGTTTATAGGTGTCAATTTAACTTTTTTCCCTCAACATTTCTTAGGACTAGCCGGATTACCGAGACGGTATTCGGATTTCCATGATAGTTTTGCAGGATGGAATCAAATAAGTTCTCTAGGATCTGTAATATCAATTGTAGCTGTAGTATGATTTATTTATATTGTTTATGATGCTTATGCGAGAGAAATAAAATTTGTAGGATGGGTTGAAGATAGTGGT---------------------TACTATCCATCTTTAGAATGGGCACAAACTTCTCCTCCAGCTCATCATACTTATAATGAATTACCTTATGTATATGCGGGGCAATCGGGCCGGGTAGGGCCATAA------------------------------------------------------------------------------------------------------------------------------------------------------------------------------------------------------------------------------------------------------------------------------------------------------------------------------------------------------------------------------------------------------------------------------------------------------------------------------------------------------------------------
JQ302309_Rezinkovia_echinata                       ATG---------------------------------AGTTTATATTTAAGCCGATGATTGTTTTCAACTAATCATAAAGATATTGGGACTCTTTATTTATTATTTGGAGCATTTGCAGGCATGATAGGTACAGCATTTAGTATGCTTATAAGATTAGAGCTATCAGCCCCTGGGTCAATGTTAGGGGATGATCAATTATATAATGTTATAGTTACAGCCCATGCTTTTCTAATGATATTTTTCTTAGTTATGCCAGTAATGATTGGGGGATTTGGAAATTGATTCGTGCCATTATATATTGGTGCACCCGATATGGCTTTTCCAAGATTAAACAATATTAGTTTTTGATTATTACCTCCGGCTTTAACTCTATTATTAGGATCTGCTTTTGTAGAGCAAGGGGTTGGTACAGGATGGACAGTATATCCCCCTTTAGCAGGCATACAAGCGCATTCTGGGGGATCGGTTGATATGGCAATATTTAGTCTTCACTTGGCGGGTATTTCTTCGATATTAGGGGCTATGAATTTTATCACAACAATCTTTAATATGAGAGCGCCCGGTATTACAATGGATAGACTGCCATTATTTGTATGATCTATTTTAATAACAGCCTTTTTATTATTATTATCTTTACCTGTATTAGCTGGTGGTATAACAATGCTTTTAACAGATAGAAATTTTAATACAACATTCTTTGATCCTGCTGGAGGAGGAGACCCAATACTATTTCAACATTTATTTTGATTCTTTGGTCATCCTGAAGTTTATATTTTAATATTACCTGGTTTTGGAATTATTTCTCAAATAATCCCAACATTTGCTGCTAAAAAACAAATATTTGGATATCTTGGTATGGTTTATGCTATGGTTTCAATTGGTATATTAGGATTTATAGTTTGAGCACATCACATGTTTACAGTAGGTATGGATGTAGACACAAGAGCATATTTTAGTGCAGCTACTATGATAATTGCAGTTCCAACTGGGATTAAAATATTTAGCTGAGTTGCTACTATCTTTGGTGGTTCATTAAGATTAGACACTCCAATGCTTTGAGCAATAGGGTTTGTCTTTTTATTTACTATGGGAGGATTAACTGGTATTGTGTTAGCAAATAGTTCTTTAGATATTGCATTACACGATACTTACTATGTTGTAGCTCACTTCCATTATGTCCTATCAATGGGGGCTGTCTTTGCAATATTTGGAGGATTTTATTATTGATTTGGTAAAATTTCTGGATATTGTTATAATGAGGTCTATGGTAAAATACACTTTTGATTAATGTTTATAGGTGTCAATTTAACTTTTTTCCCTCAACATTTCTTAGGACTAGCCGGATTACCGAGACGGTATTCGGATTTCCATGATAGTTTTGCAGGATGGAATCAAATAAGTTCTCTAGGATCTGTAATATCAATTGTAGCTGTAGTATGATTTATTTATATTGTTTATGATGCTTATGCGAGAGAAATAAAATTTGTAGGATGGGTTGAAGATAGTGGT---------------------TACTATCCATCTTTAGAATGGGCACAAACTTCTCCTCCAGCTCATCATACTTATAATGAATTACCTTATGTATATGCGGGGCAATCGGGCCGGGTAGGGCCATAA------------------------------------------------------------------------------------------------------------------------------------------------------------------------------------------------------------------------------------------------------------------------------------------------------------------------------------------------------------------------------------------------------------------------------------------------------------------------------------------------------------------------
JQ302310_Baikalospongia_intermedia_profundalis     ATG---------------------------------AGTTTATATTTAAGCCGATGATTGTTTTCAACTAATCATAAAGATATTGGGACTCTTTATTTATTATTTGGAGCATTTGCAGGCATGATAGGTACAGCATTTAGTATGCTTATAAGATTAGAGCTATCAGCCCCTGGGTCAATGTTAGGGGATGATCAATTATATAATGTTATAGTTACAGCCCATGCTTTTCTAATGATATTTTTCTTAGTTATGCCAGTAATGATTGGGGGATTTGGAAATTGATTCGTGCCATTATATATTGGTGCACCCGATATGGCTTTTCCAAGATTAAACAATATTAGTTTTTGATTATTACCTCCGGCTTTAACTCTATTATTAGGATCTGCTTTTGTAGAGCAAGGGGTTGGTACAGGATGGACAGTATATCCCCCTTTAGCAGGCATACAAGCGCATTCTGGGGGATCGGTTGATATGGCAATATTTAGTCTTCACTTGGCGGGTATTTCTTCGATATTAGGGGCTATGAATTTTATCACAACAATCTTTAATATGAGAGCGCCCGGTATTACAATGGATAGACTGCCATTATTTGTATGATCTATTTTAATAACAGCCTTTTTATTATTATTATCTTTACCTGTATTAGCTGGTGGTATAACAATGCTTTTAACAGATAGAAATTTTAATACAACATTCTTTGATCCTGCTGGAGGAGGAGACCCAATACTATTTCAACATTTATTTTGATTCTTTGGTCATCCTGAAGTTTATATTTTAATATTACCTGGTTTTGGAATTATTTCTCAAATAATCCCAACATTTGCTGCTAAAAAACAAATATTTGGATATCTTGGTATGGTTTATGCTATGGTTTCAATTGGTATATTAGGATTTATAGTTTGAGCACATCACATGTTTACAGTAGGTATGGATGTAGACACAAGAGCATATTTTAGTGCAGCTACTATGATAATTGCAGTTCCAACTGGGATTAAAATATTTAGCTGAGTTGCTACTATCTTTGGTGGTTCATTAAGATTAGACACTCCAATGCTTTGAGCAATAGGGTTTGTCTTTTTATTTACTATGGGAGGATTAACTGGTATTGTGTTAGCAAATAGTTCTTTAGATATTGCATTACACGATACTTACTATGTTGTAGCTCACTTCCATTATGTCCTATCAATGGGGGCTGTCTTTGCAATATTTGGAGGATTTTATTATTGATTTGGTAAAATTTCTGGATATTGTTATAATGAGGTCTATGGTAAAATACACTTTTGATTAATGTTTATAGGTGTCAATTTAACTTTTTTCCCTCAACATTTCTTAGGACTAGCCGGATTACCGAGACGGTATTCGGATTTCCATGATAGTTTTGCAGGATGGAATCAAATAAGTTCTCTAGGATCTGTAATATCAATTGTAGCTGTAGTATGATTTATTTATATTGTTTATGATGCTTATGCGAGAGAAATAAAATTTGTAGGATGGGTTGAAGATAGTGGT---------------------TACTATCCATCTTTAGAATGGGCACAAACTTCTCCTCCAGCTCATCATACTTATAATGAATTACCTTATGTATATGCGGGGCAATCGGGCCGGGTAGGGCCATAA------------------------------------------------------------------------------------------------------------------------------------------------------------------------------------------------------------------------------------------------------------------------------------------------------------------------------------------------------------------------------------------------------------------------------------------------------------------------------------------------------------------------
GU086203_Eunapius_subterraneus                     ATG---------------------------------AGTTTATATTTAAGCCGATGATTGTTTTCAACTAATCATAAAGATATTGGGACTCTTTATTTATTATTTGGAGCATTTGCAGGCATGATAGGTACAGCATTTAGTATGCTTATAAGATTAGAGCTATCAGCCCCCGGGTCAATGTTAGGGGATGATCAATTATATAATGTTATAGTTACAGCCCATGCTTTTCTAATGATATTTTTCTTAGTTATGCCAGTAATGATTGGGGGATTTGGAAATTGATTCGTGCCATTATATATTGGTGCACCCGATATGGCTTTTCCAAGATTAAACAATATTAGTTTTTGATTATTACCTCCGGCTTTAACTCTATTATTAGGATCTGCTTTTGTAGAGCAAGGGGTTGGTACAGGATGGACAGTATATCCCCCTTTAGCAGGCATACAAGCGCATTCTGGGGGATCGGTTGATATGGCAATATTTAGTCTTCACTTGGCGGGTATTTCTTCGATATTAGGGGCTATGAATTTTATCACAACAATCTTTAATATGAGAGCGCCCGGTATTACAATGGATAGACTGCCATTATTTGTATGATCTATTTTAATAACAGCCTTTTTATTATTATTATCTTTACCTGTATTAGCTGGTGGGATAACAATGCTTTTAACAGATAGAAATTTTAATACAACATTCTTTGATCCTGCTGGAGGAGGAGACCCAATACTATTTCAACATTTATTTTGATTCTTTGGTCATCCTGAAGTTTATATTTTAATATTACCTGGTTTTGGGATTATTTCTCAAATAATCCCAACATTTGCTGCTAAAAAACAAATATTTGGATATCTTGGTATGGTTTATGCTATGGTTTCAATTGGTATATTAGGATTTATAGTTTGAGCACATCACATGTTTACAGTAGGTATGGATGTAGACACAAGAGCATATTTTAGTGCAGCTACTATGATAATTGCAGTTCCAACTGGGATTAAAATATTTAGCTGAGTTGCTACTATCTTTGGTGGTTCATTAAGATTAGACACTCCAATGCTTTGAGCAATAGGGTTTGTCTTTTTATTTACTATAGGAGGATTAACTGGTATTGTGTTAGCAAATAGTTCTTTAGATATTGCATTACACGATACTTACTATGTTGTAGCTCACTTCCATTATGTTCTATCAATGGGGGCTGTCTTTGCAATATTTGGAGGATTTTATTATTGATTTGGTAAAATGTCTGGATATTGTTATAATGAGGTCTATGGTAAAATACACTTTTGATTAATGTTTATAGGTGTCAATTTAACTTTTTTCCCTCAACATTTCTTAGGACTAGCCGGATTACCGAGACGGTATTCGGATTTCCATGATAGTTTTGCAGGATGGAATCAAATAAGTTCTCTAGGATCTGTAATATCAATTGTAGCCGTAGTATGATTTATTTATATTGTTTATGATGCTTATGCGAGAGAAATAAAATTTGTAGGATGGGTTGAAGATAGTGGT---------------------TACTATCCATCTTTAGAATGGGCACAAACTTCTCCTCCAGCTCATCATACTTATAATGAATTACCTTATGTATATGCGGGGCAATCGGGCCGGGTAGGGCCATAA------------------------------------------------------------------------------------------------------------------------------------------------------------------------------------------------------------------------------------------------------------------------------------------------------------------------------------------------------------------------------------------------------------------------------------------------------------------------------------------------------------------------
Axinella_polypoides                                ---------------------------------------------------------------------------------------ACTCTTTATTTATTATTTGGGGCATTTGCTGGTATGGTAGGAACAGCATTTAGTATGCTTATAAGATTAGAACTATCAGCTCCCGGTACAATGCTAGGTGATGATCATTTATATAATGTTATAGTAACAGCCCATGCTTTTGTGATGATATTTTTCTTAGTTATGCCAGTAATGATAGGGGGGTTTGGGAATTGATTTGTACCGTTATATATAGGTGCACCTGATATGGCTTTCCCAAGATTAAATAATCTTAGTTTTTGAGTATTACCCCCTTCAATTACTTTATTATTAGGTTCTGCTTTTGTAGAGCAAGGAGCTGGAACAGGATGAACAGTCTATCCACCCTTAGCAGGCATACAAACACATTCAGGTGGATCCGTAGATATGGCAATATTTAGTCTTCATTTAGCTGGTTTATCTTCTATATTAGGGTCAATGAACTTTATTACAACTATTTTAAATATGAGGGCACCAGGTATCACAATGGATAGATTGCCATTATTTGTGTGATCTATTTTAATTACAACTTTTTTATTAATATTAGCTTTGCCAGTATTGGCAGGTGCGATTACAATGCTTCTTACAGATAGAAATTTTAATACAACATTCTTTGACCCTGCTGGAGGAGGGGATCCGATACTATATCAACACTTATTTTGGTTCTTCGGGCATCCAGAAGTTTATATTTTAATTTTACCGGGGTTTGGAATTATATCTCAGATAGTTCCGACATTCGCGGCTAAAAAACAAATATTTGGATATCTTGGTATGGTTTATGCTATGGCATCAATAGGAATATTAGGATTGATAGTTTGAGCTCATCACATGTTTACGGTTGGGATGGATGTGGATACTAGAGCTTATTTTACAGCTGCAACTATGATAATTGCAGTACCAACTGGGATTAAAATATTTAGTTGAATCGCAACTATGTTTGGGGGTTCTTTAAGATTAGATACTCCAATGCTTTGAGCAATCGGATTTGTCTTTCTATTTACAATGGGAGGATTAACAGGAATTGTTCTAGCAAATAGTTCTCTGGATATACTATTACATGATACTTATTATGTAGTTGCTCATTTTCATTATGTTTTATCAATGGGAGCTGTTTTTGCAATATTTGGGGGATTTTATTATTGATTTGGTAAAATTTCTGGATATTGTTACAATGAAATTTATGGAAAAATACACTTTTGATTAATGTTTATAGGGGTT---------------------------------------------------------------------------------------------------------------------------------------------------------------------------------------------------------------------------------------------------------------------------------------------------------------------------------------------------------------------------------------------------------------------------------------------------------------------------------------------------------------------------------------------------------------------------------------------------------------------------------------------------------------------------------------------------------------------------------------------------------------------------------------------------------------------------------------------------------------------
EU237477_Callyspongia_plicifera                    ATG---------------------------------AGTTTATACTTAAGTCGTTGGTTATTTTCGACTAATCATAAAGATATAGGGACGCTTTATTTATTATTTGGGGCGTTTGCGGGTATGATAGGAACAGCCTTTAGTATGCTTATTAGGCTAGAATTATCGGCTCCGGGGTCAATGTTAGGGGATGATCATTTATATAATGTTATAGTAACAGCCCACGCATTTGTAATGATATTTTTTTTAGTTATGCCAGTAATGATCGGGGGTTTTGGTAATTGGTTAGTTCCATTATATATTGGTGCTCCAGATATGGCTTTTCCTAGATTAAATAATATTAGTTTTTGGTTGTTACCTCCAGCGCTTACTTTATTATTAGGTTCGGCTTTTGTGGAACAAGGGGCTGGAACAGGTTGAACGGTTTATCCTCCTTTATCTAGTATTCAAACCCATTCTGGGGGATCTGTGGATATGGTGATATTTAGTCTTCATTTAGCCGGAATTTCTTCTATATTAGGTGCTATGAATTTTATCACAACAATATTTAATATGAGGGCACCGGGAATAACTATGGATAGAATGCCTTTATTTGTTTGATCTGTTTTAGTAACTGCTTTTTTATTATTATTATCGTTGCCAGTATTAGCCGGTGCTATAACAATGCTTTTAACCGATCGAAATTTTAATACTACTTTTTTTGATCCGGCTGGGGGGGGAGATCCAATATTATATCAACATTTATTTTGGTTCTTTGGTCACCCAGAGGTTTACATATTAATTTTACCGGGGTTTGGGATGATATCTCAGATTATTCCTACGTTTGCAGCTAAAAAACAAATTTTTGGTTATTTGGGGATGGTATATGCTATGGTATCAATTGGGATTTTAGGATTTATTGTTTGGGCTCATCATATGTTTACTGTAGGAATGGATGTTGATACTCGAGCGTATTTTACGGCTGCAACAATGATAATAGCTGTGCCGACTGGAATAAAAATATTTAGTTGGGTAGCTACTATATTTGGTGGGTCATTAAGATTAGAAACTCCGATGCTTTGAGCAATAGGTTTTGTTTTTTTATTTACAATGGGGGGGCTAACTGGGATAGTTTTGGCTAATAGTTCTTTAGATATTGTATTACNTGATACTTATTATGTGGTGGCGCATTTTCACTATGTTTTGTCAATGGGGGCAGTTTTTGCTATATTTGGTGGATTTTATTATTGATTTGGGAAAATTTCGGGGTATTGTTACAATGAGGTGTATGGAAAAATTCATTTTTGATTAATGTTTATTGGTGTTAACTTAACCTTTTTCCCACAGCATTTTTTAGGATTAGCGGGGTTACCTAGACGTTATTCTGATTTTCATGATAGTTTTGCAGGGTGAAATCAAATAAGTTCTTTGGGATCTGTAATATCTATCGTGGCGGTAGTATGATTTATTTATATAGTGTTTGATGCTTATGTTCGAGAAATAAAATTTGTTGGATGAGTAGAAGATAGTGGT---------------------CATTACCCATCTTTAGAGTGAGCCCAAACGTCTCCACCAGCTCATCATACTTACAATGAACTACCTTATGTTTATATGGGGCACTTAGTTGCCCCTTGAATAAAGTGGTATGCTAAGGTTTCCTTTTATTCTTAA------------------------------------------------------------------------------------------------------------------------------------------------------------------------------------------------------------------------------------------------------------------------------------------------------------------------------------------------------------------------------------------------------------------------------------------------------------------------------------------
EU237482_Topsentia_ophiraphidites                  ATG---------------------------------AGCTTATATTTGACTCGTTGATTATTTTCAACTAATCATAAAGATATTGGAACTCTTTATTTATTATTAGGGGCATTTGCAGGGATGATCGGAACAGCGTTTAGTATGTTAATAAGATTAGAACTTTCGGCACCAGGTTCAATGCTAGGTGATGATCATTTATACAATGTTATAGTAACTGCGCATGCCTTTGTTATGATATTTTTCTTAGTAATGCCAGTAATGATAGGAGGGTTTGGTAATTGATTTGTGCCGCTATATATAGGTTCTCCTGACATGGCCTTCCCAAGACTTAATAATATAAGTTTTTGAGTATTACCTCCATCATTAACTTTATTATTGGGTTCTGCTTTTGTTGAACAAGGAGCAGGAACGGGATGGACCGTTTACCCCCCCTTAGCAAGCATACAAACACATTCAGGGGGGTCAGTAGACATGGTTATTTTTAGTCTTCATTTAGCCGGAATTTCTTCAATATTAGGGGCCATGAATTTTATTACAACTATATTAAATATGCGGGCGCCAGGAATAACAATGGATAGAATGCCACTATTTGTGTGATCAATTTTAATTACGGCCGTTTTATTATTACTATCATTGCCGGTCTTAGCCGGGGCGATTACAATGCTTTTAACAGATAGAAATTTTAATACGACATTCTTTGATCCCGCCGGGGGAGGGGATCCGATATTATACCAGCATTTATTCTGGTTTTTTGGCCATCCGGAAGTTTACATTTTAATATTACCGGGATTCGGGATTGTTTCTCAAATCATTCCGACATTCTCTGCTAAAAAACAAATATTTGGATATCTTGGTATGGTTTATGCTATGGTATCAATTGGAATATTAGGGTTTATAGTTTGAGCACATCATATGTTTACAGTAGGAATGGATGTAGACACTAGAGCATATTTTACGGCTGCAACTATGATAATTGCAGTCCCAACAGGAATAAAAATCTTTAGTTGAGTGGCAACTATGTTTGGGGGCTCTCTGAGATTAGACACTCCAATGCTTTGAGCAATAGGATTTGTCTTTTTATTTACAATGGGGGGATTAACAGGAGTTGTTCTAGCTAATAGTTCTTTAGATATAGTATTACATGATACTTATTATGTAGTAGCCCATTTCCACTATGTCCTATCAATGGGTGCAGTATTCGCAATATTTGGGGGATTTTATTATTGATTTGGTAAAATTTCAGGATATTGTTACAATGAAGTTTATGGAAAAATACACTTTTGATTAATGTTTATTGGTGTAAACTTAACCTTTTTTCCACAACATTTTTTAGGATTGGCAGGATTACCTCGACGTTATTCAGATTTTCACGACAGCTTTGCGGGGTGAAATCAAATAAGTTCTCTGGGTTCTGTGATTTCAATTGTTGGTGTGATTTGATTTATCTATATAGTTTATGATGCCTATGTGAAAGAAATCCAATTTGTGGGATGAGTCGGAGATAGCGGG---------------------CATTATCCTTCTTTGGAATGAGCTCAAACTTCTCCACCAGCGCATCACACTTATAATGAATTACCTTTTGTAATGAAGGGGGTTTAA------------------------------------------------------------------------------------------------------------------------------------------------------------------------------------------------------------------------------------------------------------------------------------------------------------------------------------------------------------------------------------------------------------------------------------------------------------------------------------------------------------------------------------------
KJ129611_Polymastia_littoralis                     ATG---------------------------------AATTTATATTTAAGTCGTTGGCTATTTTCAACTAATCATAAAGACATTGGGACTCTTTATTTATTATTAGGGGCCTTTGCGGGGATGATTGGAACAGCATTTAGTATGTTGATCAGATTAGAACTATCCGCGCCTGGGTCAATGTTAGGTGATGACCATTTGTATAATGTTATAGTAACGGCCCATGCATTTGTGATGATATTTTTTTTAGTTATGCCGGTAATGATAGGGGGATTTGGAAATTGACTTGTCCCACTATATATTGGAGCACCCGATATGGCTTTTCCAAGATTAAATAATATCAGTTTCTGGCTTTTACCTCCTTCTTTAACTTTATTATTGGGTTCAGCTTTTGTTGAGCAAGGGGCTGGGACAGGATGAACGGTTTATCCACCCTTATCTAGTATACAAACACATTCAGGGGGATCAGTAGACATGGTGATATTTAGTTTGCATTTAGCAGGGATTTCGTCAATATTAGGTGCAATGAACTTCATTACAACAATTTTTAATATGAGAGCGCCTGGAATTACAATGGATAGAATGCCGTTATTTGTGTGATCTATTTTAATTACTGCTTTCTTATTATTACTATCTTTGCCTGTATTGGCGGGGGCAATAACAATGCTTCTTACAGATAGAAATTTTAATACTACATTTTTTGATCCTGCTGGAGGTGGGGATCCAATTTTATATCAACATTTATTTTGGTTTTTTGGACATCCAGAAGTTTATATTTTAATACTACCCGGGTTTGGAATGATTTCTCAAATAATTCCAACATTTGCGGCTAAAAAACAGATATTTGGGTATCTTGGAATGGTTTATGCTATGGTTTCAATAGGTATATTGGGATTTATAGTTTGAGCGCATCACATGTTTACAGTTGGGATGGATGTAGATACTCGAGCGTATTTTACAGCAGCAACAATGATAATAGCGGTTCCAACAGGGATAAAAATATTTAGTTGAGTTGCAACAATGGTAGGGGGTTCATTAAGATTGGATACTCCTATGCTTTGGGCAATTGGGTTTGTATTTTTATTTACTATGGGGGGATTGACTGGTATCGTATTAGCCAATAGTTCTCTAGATATTGTATTACATGACACATATTATGTTGTAGCACATTTTCATTATGTTTTATCAATGGGGGCTGTCTTTGCAATATTTGCAGGATTTTATTATTGATTTGGTAAAATTAGTGGATATTGTTATAATGAGGTTTATGGAAGAATTCATTTCTGATTAATGTTTATTGGGGTGAATTTAACATTTTTCCCTCAGCATTTTTTAGGGCTAGCGGGGTTACCTAGACGGTATTCAGATTTTCATGATAGTTTTGCTGGATGAAATCAAATAAGCTCATTAGGGTCTGTTATTTCTATTGTAGGGGTAGTTTGGTTTATTTACATCGTGTATGATGCATATGTTAGAGAAATAAAATTCGTTGGATGAATGGAAAATAGTGGA---------------------TATTTTCCTTCTTTAGAGTGGGCACAAGTATCTCCGCCAGCGCATCATACTTATAATGAGTTACCTTTTGTTATTCGGGGGCAATAG------------------------------------------------------------------------------------------------------------------------------------------------------------------------------------------------------------------------------------------------------------------------------------------------------------------------------------------------------------------------------------------------------------------------------------------------------------------------------------------------------------------------------------------
EU237478_Chondrilla_aff_nucula                     ATG---------------------------------AGTTTATATTTAAGTCGTTGATTATTTTCAACTAATCATAAAGATATTGGTACTCTTTATTTAGTTTTTGGTGCTTTTGCAGGAATGATCGGTACTGCGCTTAGTATGTTAATTAGATTAGAATTATCTGCACCTGGTTCTATGTTAGGGGATGATCATCTGTATAATGTAATAGTGACAGCACATGCATTTGTTATGATATTTTTTTTAGTTATGCCCGTGATGATCGGGGGGTTTGGTAATTGATTAGTTCCATTATATATTGGGGCGCCAGATATGGCTTTCCCTCGATTAAATAATATAAGTTTTTGGTTGTTACCTCCTGCTTTAACTTTATTATTAGGATCTGCGTTTGTAGAACAAGGGGCCGGAACCGGTTGAACGGTGTATCCGCCATTGGCAGGGATACAGACACATTCGGGGGGATCTGTCGATATGGCTATATTTAGCTTGCACTTGGCCGGAATTTCTTCAATTTTAAGTTCTATGAATTTCATAACTACTATTATAAATATGAGAGCCCCAGGTATGACGATGGATCGGCTTCCATTATTTGTATGGTCAATTTTAATTACAACAATATTATTATTATTATCTTTACCAGTTTTAGCTGGTGCGATAACCATGCTTTTAACGGATCGTAATTTCAATACAACTTTTTTTGATCCAGCTGGTGGTGGTGATCCAATTTTATATCAACATCTTTTTTGGTTTTTTGGGCATCCAGAAGTTTATGTTTTAATTTTACCTGGGTTTGGAATGATTTCACAAATTGTACCGACATTTGCAGCTAAAAAACAAATTTTTGGTTATTTAGGGATGGTTTATGCTATGTTATCTATTGGATTTTTAGGTTTTATTGTTTGAGCTCATCACATGTTTACAGTTGGTATGGATGTTGATACACGGGCATATTTTACTGCAGCAACAATGATTATTGCAGTTCCTACTGGTATAAAAATATTTAGTTGAATTGCTACAATATTTGGGGGCTCAATCCGGTTAGATACGCCTATGCTTTGAGCTATCGGATTTATATTTTTATTTACTGTTGGGGGATTAACGGGAATTGTATTAGCTAATAGTTCTTTAGATATTGTTTTACATGATACATATTATGTTGTTGCACATTTTCATTATGTATTATCTATGGGTGCAATATTTGCAATATTTGGTGGGTTTTATTATTGGTTTGGTAAAATAACTGGATATTGTTATAATGAAGTATATGGACGAATACATTTTTGATTAATGTTTGTTGGAGTTAATTTAACCTTTTTTCCACAACATTTCTTAGGATTAGCGGGATTTCCTCGACGGTATTCGGATTATGCCGATAGTTTCGCGGGGTGAAATCAAATAAGTTCTTTAGGCTCAATAATATCAATAGTTGCGGTTATTTGATTTTTATATATTATATATGACGCTTATTGTCAAGAAATAAAATTNGTCGGATGAATGGAAGATAGTGGG---------------------CACCATATTTCTTTAGAGTGAATTCAAACATCTCCTCCGGCACATCATACCTATAATGAATTACCATATGTTTCTAGATATTCTTAA------------------------------------------------------------------------------------------------------------------------------------------------------------------------------------------------------------------------------------------------------------------------------------------------------------------------------------------------------------------------------------------------------------------------------------------------------------------------------------------------------------------------------------------
EU237483_Halisarca_dujardini                       ATG---------------------------------AGTTTATATTTAAGTNGTTGATTGTTTTCAACTAATCATAAAGATATTGGGACTCTTTATTTAGTGTTTGGTGCTTTTGCAGGAATGATCGGAACGGCACTTAGTATGCTAATTCGACTAGAATTGTCTGCGCCTGGTTCTATGCTGGGGGACGATCACCTGTATAATGTTATAGTAACAGCACATGCATTTGTTATGATTTTCTTCCTAGTTATGCCGGTTATGATTGGGGGGTTTGGTAATTGGCTAGTTCCACTATACATTGGGGCGCCAGATATGGCGTTTCCTCGATTAAATAATATAAGTTTTTGATTATTACCTCCGGCTTTAACTTTATTATTGGGATCTGCTTTTGTAGAGCAAGGAGCAGGAACTGGTTGAACTGTTTATCCACCTTTGGCGGGTATACAGACACACTCTGGGGGGTCTGTGGATATGGCCATATTTAGCTTACACTTGGCGGGTATATCTTCGATTTTAAGCTCCATGAATTTTATAACAACGATTATCAATATGAGGGCGCCTGGTATGACTATGGATCGGCTTCCATTATTTGTATGGTCAATTTTAATCACAACAATCTTATTACTATTGTCTTTGCCGGTTTTAGCTGGTGCGATTACAATGCTTTTAACGGACCGGAATTTTAATACGACGTTTTTTGACCCGGCTGGGGGTGGTGATCCGATTTTATATCAGCATCTTTTTTGATTTTTTGGGCACCCTGAAGTTTATGTATTAATCCTGCCTGGATTTGGGATGGTTTCACAAATTGTGCCGACATTTTCTGCAAAAAAGCAGATCTTTGGATATTTAGGGATGGTTTATGCGATGTTGTCAATTGGATTTTTAGGTTTTATTGTTTGAGCCCATCACATGTTTACCGTTGGTATGGATGTGGATACTCGGGCATATTTTACTGCAGCAACCATGATTATTGCAGTTCCTACTGGTATAAAGATATTTAGTTGAATCGCTACAATATTCGGGGGATCTATTCGATTAGACACGCCTATGCTTTGGGCAGTCGGGTTTATATTTTTATTTACTGTTGGAGGATTGACGGGTATTGTTTTAGCTAATAGTTCTTTGGACATTGTTTTACATGACACATATTATGTCGTAGCGCACTTCCATTACGTGCTGTCTATGGGGGCGATATTTGCAATTTTTGGAGGATTTTATTATTGATTTGGTAAAATCACTGGATATTGTTATAATGAAGGATATGGACGAATTCATTTCTGATTAATGTTTATCGGGGTTAATTTGACTTTTTTCCCACAACATTTTTTAGGATTAGCGGGGTTTCCTCGACGATATTCGGATTATGCGGATAGTTTCGCGGGATGAAATCAAATCAGCTCTTTAGGTTCAATTATTTCTATAGTGGCTGTTATTTGATTTTTATATATTATATATGACGCCTATTGTCAAGAAGTTAAGTTTGTGGGGTGAATGGAAGAGACAGGC---------------------CATCATGTGTCTTTAGAGTGAATTCAAACATCTCCGCCGGCACATCATACTTACAACGAATTACCATATGTTTCCAGATATTCTTAG------------------------------------------------------------------------------------------------------------------------------------------------------------------------------------------------------------------------------------------------------------------------------------------------------------------------------------------------------------------------------------------------------------------------------------------------------------------------------------------------------------------------------------------
HQ606142_Halisarca_sp                              ATG---------------------------------AGTTTATATTTAAGTCGTTGATTGTTTTCAACTAATCATAAAGATATTGGGACTCTTTATTTAGTATTTGGTGCTTTTGCAGGAATGGTCGGAACTGCGCTTAGTATGTTAATTCGATTAGAATTATCTGCGCCTGGTTCTATGTTAGGGGATGATCATTTGTATAATGTTATAGTTACAGCACATGCATTTGTTATGATATTTTTCTTAGTTATGCCTGTTATGATCGGGGGGTTTGGTAATTGGTTAGTCCCATTATATATTGGGGCGCCAGATATGGCATTTCCTCGATTAAATAATATAAGTTTTTGGTTATTACCTCCAGCTTTAACTTTATTATTGGGGTCTGCTTTTGTAGAACAGGGGGCTGGAACCGGTTGAACTGTTTATCCGCCACTAGCAAGTATTCAGACACATTCTGGGGGGTCTGTTGATATGGCAATATTTAGTCTTCATTTAGCGGGTATTTCTTCAATTTTAAGTTCTATGAATTTCATAACAACCATTATAAATATGAGAGCGCCGGGTATGACTATGGATCGGCTTCCATTATTTGTATGGTCAATTTTAATTACAACAGTATTATTATTATTATCTTTACCGATTTTGGCTGGTGCAATTACAATGCTTTTAACGGATCGAAATTTTAATACAACCTTTTTTGATCCCGCTGGTGGTGGTGATCCTATTTTATATCAACATCTGTTTTGATTTTTTGGGCATCCTGAGGTTTATATATTAATTATACCTGGGTTTGGGATGATTTCACAAATTGTACCAACATTTTCAGCTAAAAAACAAATATTTGGTTATTTGGGGATGGTTTATGCTATGTTATCTATTGGATTTTTAGGTTTTATTGTTTGAGCTCATCACATGTTTACAGTTGGTATGGATGTAGATACTCGGGCATATTTTACTGCTGCAACAATGATTATTGCCGTTCCTACTGGTATAAAAATATTTAGCTGAATTGCTACAATATTTGGGGGGTCTATTCGATTAGATACACCTATGCTTTGAGCAATTGGGTTTATTTTTTTATTTACTGTGGGGGGGTTAACAGGCGTTGTATTGGCAAATAGTTCATTAGATATTGTTCTACATGATACATATTATGTCGTGGCACATTTTCACTATGTATTATCTATGGGAGCAATATTTGCAATATTTGGAGGATTTTATTATTGATTTGGTAAAATAACGGGATATTGTTATAATGAATTATATGGACAAATTCATTTCTGATTAATGTTTGTTGGAGTTAATTTAACTTTTTTCCCACAACATTTTTTAGGATTAGCGGGGTTTCCTCGACGTTATTCAGATTATGCCGATAGTTTTGCGGGATGAAATCAAATAAGTTCTTTAGGCTCAGTAATCTCTATAGTAGCTATTATTTGGTTTTTATATATTATATATGATGCTTATTGTCAAGAAGTTAAATTTGTAGGGTGAATGGAAGATACTGGG---------------------CACCATGTGTCTTTAGAGTGAGTTCAAACATCTCCTCCGGCACATCATACTTATAATGAATTACCATATGTTTCAAGATATTCTTAA------------------------------------------------------------------------------------------------------------------------------------------------------------------------------------------------------------------------------------------------------------------------------------------------------------------------------------------------------------------------------------------------------------------------------------------------------------------------------------------------------------------------------------------
EU237480_Ectyoplasia_ferox                         ATG---------------------------------AATTTATATTTAAGTCGTTGATTGTTTTCAACAAATCATAAAGATATTGGGACTCTTTATTTATTATTTGGGGCCTTTGCAGGTATGATAGGAACTGCATTTAGTATGCTAATAAGATTAGAATTATCGGCCCCGGGTTCTATGTTAGGGGATGATCATTTATATAATGTAATCGTAACTGCTCATGCTTTTGTAATGATATTTTTTTTAGTGATGCCGGTTATGATTGGGGGGTTTGGTAATTGATTTGTACCACTATATATAGGTGCCCCGGATATGGCATTTCCAAGATTAAATAATATCAGTTTTTGAGTACTACCTCCCGCATTAACCTTATTATTGGGATCTGCATTTGTGGAACAAGGTGCAGGAACGGGTTGAACTGTGTATCCCCCGCTAGCGGCAATACAGGCTCATTCGGGGGGATCTGTAGATATGGCTATTTTTAGTTTACATTTAGCGGGGATTTCTTCTATATTAGGTTCTATAAATTTTATAACAACTATTTTAAATATGCGAGCACCAGGAATTTCAATGGATAAAATGCCGTTATTTGTTTGATCTATTTTAGTTACAACGGTATTATTATTATTGGCTTTACCGGTATTGGCCGGGGCGATTACAATGTTATTAACGGATAGAAACTTTAATACTACGTTTTTCGATCCTGCAGGCGGAGGGGATCCAATATTATATCAACATTTATTTTGATTTTTTGGTCATCCAGAAGTATATATTTTAATTTTACCTGGATTTGGGATTATTTCTCAAATAATCCCGACTTTTTCCGCAAAAAAACAAATATTTGGTTATTTAGGCATGGTTTACGCTATGGTATCTATTGGAATACTGGGATTTATTGTGTGAGCTCATCATATGTTCACTGTAGGAATGGATGTAGATACGAGAGCTTATTTTACTGCAGCAACAATGATAATTGCGGTTCCTACCGGAATAAAAATATTTAGTTGAATGGCAACTATGTTTGGGGGTTCGTTAAGATTGGATACTCCCATGTTATGGGCTATAGGGTTTGTGTTTTTATTTACTATGGGGGGATTAACAGGTATAGTTTTAGCTAATAGTTCCTTGGATGTTGTTTTACACGATACTTATTATGTAGTGGCACACTTTCATTACGTACTGTCTATGGGAGCAATATTTGCTATATTTGGGGGGTTTTATTATTGATTTGGAAAAATAACAGGTTATTGTTATAATGAGTTTTATGGTAAAATACATTTTTGAATAATGTTTTTAGGTGTAAATTTAACTTTTTTCCCACAACATTTCTTAGGATTAGCAGGCTTACCTAGAAGGTACTCAGACTTTCATGATAGCTTTTATGGCTGAAATCAAATAAGTTCTGTTGGGTCCATAATTTCAATTTTAGGCGTTGTTTGATTTATTTATATAATCTATAATGCCTATTTAAATCAAATAAAATTTGAAGGTTGAGTCGAAAATATGGGT---------------------CATCATCTTTCATTAGAATGAGCCCATTCCTCTCCACCGGCTCATCACACTTATAATGAATTACCTTATGTTTCTAAGAAATAA---------------------------------------------------------------------------------------------------------------------------------------------------------------------------------------------------------------------------------------------------------------------------------------------------------------------------------------------------------------------------------------------------------------------------------------------------------------------------------------------------------------------------------------------
EU237488_Ptilocaulis_walpersi                      ATG---------------------------------AACTTATATTTAAGTCGTTGATTATTTTCAACAAACCATAAAGATATTGGAACTCTTTATTTATTATTTGGGGCTTTTGCTGGTATGATTGGCACTGCGTTTAGCATGTTAATAAGATTAGAATTATCTGCCCCAGGTTCTATGTTAGGAGACGACCATTTATATAATGTTATTGTTACTGCCCATGCTTTTGTAATGATATTTTTTTTAGTTATGCCTGTTATGATTGGGGGATTTGGTAACTGATTTGTGCCGTTATATATCGGAGCTCCAGATATGGCTTTTCCTAGATTAAATAATATTAGTTTTTGGGTATTACCCCCAGCACTAACTCTGTTATTAGGGTCTGCTTTTATTGAACAAGGTGCCGGGACTGGTTGAACTGTTTATCCACCTTTATCTGCAATTCAAGCTCATTCTGGAGGGTCTGTTGATATGGCTATTTTTAGTTTACATTTGGCCGGTATTTCGTCAATATTGGGGTCAATAAATTTTATTACAACAATTTTAAATATGAGGGCGCCAGGAATATCAATGGATAAAATGCCTTTATTTGTTTGATCTATTCTTATAACTACAGTATTGTTATTATTAGCATTGCCGGTATTAGCTGGAGCTATTACAATGTTGTTAACAGATAGAAACTTTAATACAACATTTTTTGATCCAGCAGGCGGAGGAGATCCAATATTATATCAACATTTATTTTGATTTTTTGGGCATCCGGAGGTTTATATCTTAATTTTACCGGGATTTGGGATTATTTCCCAAATAATTCCTACTTTTTCAGCTAAAAAACAAATTTTTGGGTATTTAGGTATGGTCTATGCCATGGTTTCAATTGGAATTTTAGGGTTTATAGTTTGAGCTCATCATATGTTTACTGTGGGGATGGATGTTGACACTAGGGCTTATTTTACAGCTGCAACAATGATAATCGCCGTGCCGACTGGAATAAAAATATTTAGTTGAATAGCTACTATGTTTGGGGGCTCATTAAGATTAGACACCCCAATGTTATGGGCTATTGGTTTTGTGTTTTTATTTACTATGGGTGGGTTAACTGGTATAGTATTAGCTAATAGTTCTTTAGATGTTGTGCTACACGATACTTACTATGTAGTAGCTCATTTTCATTATGTTTTATCTATGGGGGCTATATTTGCTATATTCGGTGGATTTTATTATTGATTTGGAAAAATAACAGGGTATTGTTATAATGAATTTTATGGTAAAATTCATTTTTGAATTATGTTTGTAGGTGTTAATTTAACCTTTTTTCCTCAACATTTCCTTGGATTAGCAGGACTTCCAAGAAGATATTCAGATTTTCATGATAGCTTTTATGGGTGAAATCAATTAAGCTCGATTGGGTCAATAATTTCTATTGTAGGTGTTGTTTGATTTATCTTTATAATTTATAATGCTTATGTTAAACAAAATAAATTTGAAGGATGGGTTGAAGACACAGGA---------------------TATTATCACTCATTAGAATGATCACATGTTTCGCCACCAGCACATCATACTTATAACGAATTACCATATGTTTTTAAGAAATAA---------------------------------------------------------------------------------------------------------------------------------------------------------------------------------------------------------------------------------------------------------------------------------------------------------------------------------------------------------------------------------------------------------------------------------------------------------------------------------------------------------------------------------------------
EF081250_Oscarella_carmela                         ATG---------------------------------AGTCCATATTTAGCTCGTTGACTCTTTTCAACTAACCATAAAGATATAGGTACACTATATTTGTTATTTGGTGCCTTTGCCGGCATGATTGGTACCGCATTTAGTATGTTGATAAGATTAGAATTATCAGCACCTGGAACAATGCTAGGAGATGATCAACTATATAATGTAATAGTTACTGCTCATGCGTTTGTAATGATTTTCTTTCTAGTTATGCCCGTTATGATAGGAGGATTTGGTAATTGATTACTACCACTATATATAGGGGCCCCAGATATGGCTTTTCCTCGATTAAATAATATAAGTTTCTGATTATTACCACCCGCTTTAATTTTACTACTAGGTTCAGCTTTTGTAGAACAAGGGGCAGGTACAGGATGAACAGTATATCCACCATTAGCTGGAATACAATCACATTCAGGGGGATCAGTAGATATGGCGATATTTAGTCTTCATTTGGCAGGGGCTTCATCAATACTTGGCGCAATAAATTTTATTACAACTATATTTAATATGCGAGCTCCAGGAATAACAATAGATCGACTTCCATTATTTGTTTGATCGATATTAATTACTGTATTTTTACTATTATTATCTTTACCAGTTTTAGCAGGTGCTATAACTATGTTATTAACTGACCGAAATTTTAATACAACTTTCTTTGACCCGGCTGGAGGTGGTGATCCTATACTATATCAACATTTATTCTGATTCTTTGGTCATCCAGAGGTTTATATTTTAATTATACCCGGATTTGGTATGGTATCTCAAATAGTTCCTACCTTTTCAGCTAAAAAACAAATATTTGGTTATTTAGGAATGGTGTATGCTATGTTATCAATTGCAATATTAGGGTTTATAGTTTGAGCTCATCACATGTTTACAGTGGGAATGGATGTTGACACAAGAGCTTACTTTACTGCCGCAACAATGATAATAGCAGTTCCAACAGGAATTAAAATATTTAGTTGATTAGCAACTATTTATGGTGGTTCTTTAAGATTAGATACACCAATGCTTTGAGCTGTAGGGTTTATATTTTTATTTACTTTAGGTGGTTTAACAGGAATAGTATTAGCAAATAGTTCTTTAGATGTAGTTTTACATGATACTTATTATGTGGTAGCTCACTTCCACTATGTACTATCAATGGGGGCAGTTTTTGCAATATTTGGAGGGTTTTATTACTGATTCGGTAAAATAAGTGGATACTGTTATAATGAGGTGTATGGAAAAATACATTTTTGATTAATGTTTATCGGAGTAAATTTAACTTTCTTCCCACAACATTTCTTAGGTTTAGCTGGTCTACCTAGACGATATTCAGATTTTGCGGATAGCTTTGCAGGATGAAATCTTATTAGTTCTTTAGGTTCAACTATCTCAATAATAGGTGTAATATGATTTATATATATTGTTTATGACGCTTATGCTAAAGAAATAAAATTTGTGGGTTGAATAGAAGATAATGGT---------------------TATTACCCATCTTTAGAATGAGCACAAACATCTCCACCAGCTCATCACACATATAATGAGTTACCTTTTATTTGTATCGGGCGGAATTAA---------------------------------------------------------------------------------------------------------------------------------------------------------------------------------------------------------------------------------------------------------------------------------------------------------------------------------------------------------------------------------------------------------------------------------------------------------------------------------------------------------------------------------------
HQ269353_Oscarella_tuberculata                     ATG---------------------------------AGTCCATATTTAGCTCGTTGACTCTTTTCAACTAACCATAAAGATATAGGTACACTATATTTATTATTTGGTGCCTTTGCCGGTATGATTGGTACCGCGTTTAGTATGTTGATAAGATTAGAATTATCAGCACCTGGAACAATGCTAGGGGATGATCAACTATATAATGTAATAGTTACTGCTCATGCATTTGTAATGATTTTCTTCTTAGTTATGCCCGTTATGATAGGAGGGTTTGGTAATTGATTATTACCTCTATATATAGGGGCACCAGATATGGCTTTTCCTCGATTAAATAACATAAGTTTCTGACTATTACCACCAGCTCTAATTTTATTATTAGGTTCAGCTTTTGTAGAACAAGGAGCAGGTACTGGATGAACAGTATATCCGCCATTGGCTGGAATACAATCACACTCAGGAGGATCAGTAGATATGGCGATATTTAGTCTTCATTTAGCAGGGGTTTCATCAATACTTGGAGCAATAAATTTTATTACAACTATATTTAATATGCGAGCTCCAGGAATAACAATGGATCGACTTCCACTATTTGTTTGATCAATTTTAATAACTGTATTTTTACTATTATTATCTTTACCAGTTTTAGCAGGTGCTATAACTATGTTATTGACTGACCGAAATTTTAATACAACCTTTTTCGACCCCGCTGGAGGTGGTGATCCTATATTATATCAACACTTATTCTGATTTTTTGGTCATCCAGAGGTTTATATTTTAATTATACCAGGATTTGGTATGGTATCTCAAATAGTTCCTACCTTTTCGGCTAAAAAACAAATATTTGGTTACCTAGGAATGGTGTATGCTATGTTATCAATTGCAATTTTAGGGTTTATAGTTTGAGCTCACCACATGTTTACAGTGGGAATGGATGTTGATACAAGAGCTTACTTCACTGCTGCAACAATGATAATAGCAGTTCCAACAGGAATTAAAATATTTAGTTGATTAGCAACTATTTACGGTGGTTCTTTAAGATTAGATACACCAATGCTTTGGGCGGTAGGATTTATATTTTTATTTACTTTAGGTGGTCTAACAGGAATAGTATTAGCTAATAGTTCTTTAGATATAGTTTTACACGACACTTATTATGTTGTAGCTCACTTCCACTATGTATTATCAATGGGAGCAGTTTTTGCGATATTCGGGGGATTCTACTACTGATTTGGTAAAATAAGCGGATATTGTTATAATGAAGTGTACGGGAAAATACATTTCTGACTAATGTTTATCGGAGTAAATTTAACTTTCTTCCCACAACACTTTTTAGGCTTAGCTGGTCTACCTAGACGATATTCAGATTTTGCTGATAGTTTTGCAGGGTGAAACCTTATTAGTTCTTTAGGTTCAACTATCTCAATAATTGGCGTAATATGATTCATATATATTGTTTATGACGCTTATGCTAAAGAAATAAAATTTATGGGTTGAATAGAAGATAATGGT---------------------TATTACCCATCTTTAGAATGAGCACAAACATCTCCACCAGCTCATCATACATATAATGAGTTACCTTTTGTTTGCATCGGGCGAAATTAA---------------------------------------------------------------------------------------------------------------------------------------------------------------------------------------------------------------------------------------------------------------------------------------------------------------------------------------------------------------------------------------------------------------------------------------------------------------------------------------------------------------------------------------
HQ269361_Oscarella_lobularis                       ATG---------------------------------AGTCCATATTTAGCTCGTTGACTCTTTTCAACTAACCATAAAGATATAGGTACACTATATTTATTATTTGGTGCCTTTGCCGGTATGATTGGTACCGCGTTTAGTATGTTGATAAGATTAGAATTATCAGCACCTGGAACAATGCTAGGGGATGATCAACTATATAATGTAATAGTTACTGCTCATGCATTTGTAATGATTTTCTTCTTAGTTATGCCCGTTATGATAGGAGGGTTTGGTAATTGATTATTACCTCTATATATAGGGGCTCCAGATATGGCTTTTCCTCGATTAAATAACATAAGTTTCTGATTATTACCACCAGCTCTAATTTTATTATTAGGTTCAGCTTTTGTAGAACAAGGAGCAGGTACTGGATGAACAGTATATCCACCATTGGCTGGAATACAATCACACTCAGGAGGATCAGTAGATATGGCGATATTTAGTCTTCATTTAGCAGGGGTTTCATCAATACTTGGAGCAATAAATTTTATTACAACTATATTTAATATGCGAGCTCCAGGAATAACAATGGATCGACTTCCACTATTTGTTTGATCAATTTTAATAACTGTATTTTTACTATTATTATCTTTACCAGTTTTAGCAGGTGCTATAACTATGTTATTGACTGACCGAAATTTTAATACAACCTTTTTTGACCCCGCTGGAGGTGGTGATCCTATATTATATCAACACTTATTCTGATTTTTTGGTCATCCAGAGGTTTATATTTTAATTATACCAGGATTTGGTATGGTATCTCAAATAGTTCCTACCTTTTCGGCTAAAAAACAAATATTTGGTTACCTAGGAATGGTGTATGCTATGTTATCAATTGCAATTTTAGGGTTTATAGTTTGAGCTCACCACATGTTTACAGTGGGAATGGATGTTGATACAAGAGCTTACTTCACTGCTGCAACAATGATAATAGCAGTTCCAACAGGAATTAAAATATTTAGTTGATTAGCAACTATTTACGGTGGTTCTTTAAGATTAGATACACCAATGCTTTGGGCGGTAGGATTTATATTTTTATTTACTTTAGGTGGTCTAACAGGAATAGTATTAGCTAATAGTTCTTTAGATATAGTTTTACACGACACTTATTATGTAGTAGCTCACTTCCACTATGTATTATCAATGGGAGCAGTTTTTGCGATATTCGGGGGATTCTACTACTGATTTGGTAAAATAAGCGGATATTGTTATAATGAAGTGTACGGGAAAATACATTTCTGACTAATGTTTATCGGAGTAAATTTAACTTTCTTCCCACAACACTTTTTAGGCTTAGCTGGTCTACCTAGACGATATTCAGATTTTGCTGATAGTTTTGCAGGGTGAAACCTTATTAGTTCTTTAGGTTCAACTATCTCAATAATTGGCGTAATATGATTCATATATATTGTTTATGACGCTTATGCTAAAGAAATAAAATTTATGGGTTGAATAGAAGATAATGGT---------------------TATTACCCATCTTTAGAATGAGCACAAACATCTCCACCAGCTCATCATACATATAATGAGTTACCTTTTGTTTGCATCGGGCGAAATTAA---------------------------------------------------------------------------------------------------------------------------------------------------------------------------------------------------------------------------------------------------------------------------------------------------------------------------------------------------------------------------------------------------------------------------------------------------------------------------------------------------------------------------------------
JX963640_Oscarella_tuberculata                     ATG---------------------------------AGTCCATATTTAGCTCGTTGACTCTTTTCAACTAACCATAAAGATATAGGTACACTATATTTATTATTTGGTGCCTTTGCCGGTATGATTGGTACCGCGTTTAGTATGTTGATAAGATTAGAATTATCAGCACCTGGAACAATGCTAGGGGATGATCAACTATATAATGTAATAGTTACTGCTCATGCATTTGTAATGATTTTCTTCTTAGTTATGCCCGTTATGATAGGAGGGTTTGGTAATTGATTATTACCTCTATATATAGGGGCTCCAGATATGGCTTTTCCTCGATTAAATAACATAAGTTTCTGATTATTGCCACCAGCTCTAATTTTATTATTAGGTTCAGCTTTTGTAGAACAAGGAGCAGGTACTGGATGAACAGTATATCCACCATTGGCTGGAATACAATCACACTCAGGAGGATCAGTAGATATGGCGATATTTAGTCTTCATTTAGCAGGGGTTTCATCAATACTTGGAGCAATAAATTTTATTACAACTATATTTAATATGCGAGCTCCAGGAATAACAATGGATCGACTTCCACTATTTGTTTGATCAATTTTAATAACTGTATTTTTACTATTATTATCTTTACCAGTTTTAGCAGGTGCTATAACTATGTTATTGACTGACCGAAATTTTAATACAACCTTTTTTGACCCCGCTGGAGGTGGTGATCCTATATTATATCAACACTTATTCTGATTTTTTGGTCATCCAGAGGTTTATATTTTAATTATACCAGGATTTGGTATGGTATCTCAAATAGTTCCTACCTTTTCGGCTAAAAAACAAATATTTGGTTACCTAGGAATGGTGTATGCTATGTTATCAATTGCAATTTTAGGGTTTATAGTTTGAGCTCACCACATGTTTACAGTGGGAATGGATGTTGATACAAGAGCTTACTTCACTGCTGCAACAATGATAATAGCAGTTCCAACAGGAATTAAAATATTTAGTTGATTAGCAACTATTTACGGTGGTTCTTTAAGATTAGATACACCAATGCTTTGGGCGGTAGGATTTATATTTTTATTTACTTTAGGTGGTCTAACAGGAATAGTATTAGCTAATAGTTCTTTAGATATAGTTTTACATGACACTTATTATGTTGTAGCTCACTTCCACTATGTATTATCAATGGGAGCAGTTTTTGCGATATTCGGGGGATTCTACTACTGATTTGGTAAAATAAGCGGATATTGTTATAATGAAGTGTACGGGAAAATACATTTCTGACTAATGTTTATCGGAGTAAATTTAACTTTCTTCCCACAACACTTTTTAGGCTTAGCTGGTCTACCTAGACGATATTCAGATTTTGCTGATAGTTTTGCAGGGTGAAACCTTATTAGTTCTTTAGGTTCAACTATCTCAATAATTGGCGTAATATGATTCATATATATTGTTTATGACGCTTATGCTAAAGAAATAAAATTTATGGGTTGAATAGAAGATAATGGT---------------------TATTACCCATCTTTAGAATGAGCACAAACATCTCCACCAGCTCATCATACATATAATGAGTTACCTTTTGTTTGCATCGGGCGAAATTAA---------------------------------------------------------------------------------------------------------------------------------------------------------------------------------------------------------------------------------------------------------------------------------------------------------------------------------------------------------------------------------------------------------------------------------------------------------------------------------------------------------------------------------------
JX963639_Oscarella_sp_violet                       ATG---------------------------------AGTCCATATTTAGCTCGTTGACTCTTTTCAACTAACCATAAAGATATAGGTACACTATATTTATTATTTGGTGCCTTTGCCGGTATGATTGGTACCGCGTTTAGTATGTTGATAAGATTAGAATTATCAGCACCTGGAACAATGCTAGGGGATGATCAACTATATAATGTAATAGTTACTGCTCATGCATTTGTAATGATTTTCTTCTTAGTTATGCCCNTTATGATAGGAGGGTTTGGTAATTGATTATTACCTCTATATATAGGGGCTCCAGATATGGCTTTTCCTCGATTAAATAACATAAGTTTCTGATTATTACCACCAGCTCTAATTTTATTATTAGGTTCAGCCTTTGTAGAACAAGGAGCAGGTACTGGATGAACAGTATATCCACCATTGGCTGGAATACAATCACACTCAGGAGGATCAGTAGATATGGCGATATTTAGTCTTCATTTAGCAGGGGTTTCATCAATACTTGGAGCAATAAATTTTATTACAACTATATTTAATATGCGAGCTCCAGGAATAACAATGGATCGACTTCCACTATTTGTTTGATCAATTTTAATAACTGTATTTTTACTATTATTATCTTTACCAGTTTTAGCAGGTGCTATAACTATGTTATTGACTGACCGAAATTTTAATACAACCTTTTTTGACCCCGCTGGAGGTGGTGATCCTATATTATATCAACACTTATTCTGATTTTTTGGTCATCCAGAGGTTTATATTTTAATTATACCAGGATTTGGTATGGTATCTCAAATAGTTCCTACCTTTTCGGCTAAAAAACAAATATTTGGTTACCTAGGAATGGTGTATGCTATGTTATCAATTGCAATTTTAGGGTTTATAGTTTGAGCTCACCACATGTTTACAGTGGGAATGGATGTTGATACAAGAGCTTACTTCACTGCTGCAACAATGATAATAGCAGTTCCAACAGGAATTAAAATATTTAGTTGATTAGCAACTATTTACGGTGGTTCTTTAAGATTAGATACACCAATGCTTTGGGCGGTAGGATTTATATTTTTATTTACTTTAGGTGGTCTAACAGGAATAGTATTAGCTAATAGTTCTTTAGATATAGTTTTACACGACACTTATTATGTAGTAGCTCACTTCCACTATGTATTATCAATGGGAGCAGTTTTTGCGATATTCGGGGGATTCTNCTACTGGTTTGGTAAAATAAGCGGATATTGTTATAATGAAGTGTACGGGAAAATACATTTCTGACTAATGTTTATCGGAGTAAATTTAACTTTCTTCCCACAACACTTTTTAGGCTTAGCTGGTCTACCTAGACGATATTCAGATTTTGCTGATAGTTTTGCAGGGTGAAACCTTATTAGTTCTTTAGGTTCAACTATCTCAATAATTGGCGTAATATGATTCATATATATTGTTTATGACGCTTATGCTAAAGAAATAAAATTTATGGGTTGAATAGAAGATAATGGT---------------------TATTACCCATCTTTAGAATGAGCACAAACATCTCCACCAGCTCATCATACATATAATGAGTTACCTTTTGTTTGCATCGGGCGAAATTAA---------------------------------------------------------------------------------------------------------------------------------------------------------------------------------------------------------------------------------------------------------------------------------------------------------------------------------------------------------------------------------------------------------------------------------------------------------------------------------------------------------------------------------------
HQ269364_Oscarella_malakhovi                       ATG---------------------------------AGTCCATATTTAGCTCGTTGACTCTTTTCAACTAACCATAAAGATATAGGTACACTATATTTGTTATTTGGTGCCTTTGCCGGCATGATTGGTACCGCATTTAGTATGTTGATAAGATTAGAATTATCAGCACCTGGAACAATGCTAGGAGATGATCAACTATATAATGTAATAGTTACTGCTCATGCGTTTGTAATGATTTTCTTTCTAGTTATGCCCGTTATGATAGGAGGATTTGGTAATTGATTACTACCACTATATATAGGGGCCCCAGATATGGCTTTTCCTCGATTAAATAATATAAGTTTCTGATTATTACCACCCGCTTTAATTTTACTACTAGGTTCAGCTTTTGTAGAACAAGGGGCAGGTACAGGATGAACAGTATATCCACCATTAGCTGGAATACAATCACATTCAGGGGGATCAGTAGATATGGCGATATTTAGTCTTCATTTGGCAGGGGCTTCATCAATACTTGGCGCAATAAATTTTATTACAACTATATTTAATATGCGAGCTCCAGGAATGACAATGGATCGACTTCCATTATTTGTTTGATCAATATTAATTACTGTATTTTTACTATTATTATCTTTACCAGTTTTAGCAGGTGCTATAACTATGTTATTAACTGACCGAAATTTTAATACAACTTTCTTTGACCCGGCTGGAGGTGGTGATCCTATACTATATCAACATTTATTCTGATTCTTTGGTCATCCAGAGGTTTATATTTTAATTCTACCTGGATTTGGTATGGTATCTCAAATAGTTCCTACCTTTTCAGCTAAAAAACAAATATTTGGTTATTTAGGAATGGTGTATGCTATGTTATCAATTGCAATATTAGGGTTTATAGTTTGAGCTCATCACATGTTTACAGTGGGAATGGATGTTGACACAAGAGCTTACTTTACTGCTGCAACAATGATAATAGCAGTTCCAACAGGAATTAAAATATTTAGTTGATTAGCAACTATTTATGGTGGTTCTTTAAGATTAGATACACCAATGCTTTGAGCTGTAGGGTTTATATTTTTATTTACTTTAGGTGGTTTAACAGGAATAGTATTAGCAAATAGTTCTTTAGATGTAGTATTACATGATACTTATTATGTGGTAGCTCACTTCCACTATGTACTATCAATGGGGGCAGTTTTTGCAATATTTGGAGGGTTTTATTACTGATTCGGTAAAATAAGTGGATACTGTTATAATGAGGTATATGGAAAAATACATTTTTGATTAATGTTTATCGGAGTTAATTTAACTTTCTTCCCACAACATTTCTTAGGTTTAGCTGGTCTACCTAGACGATATTCAGATTTTGCTGATAGCTTTGCAGGATGAAATCTTATTAGTTCTTTAGGTTCAACTATCTCAATAATAGGTGTAATATGATTTATATATATTGTTTATGACGCTTATGCTAAAGAAATAAAATTTGTGGGTTGAATAGAAGATAATGGT---------------------TATTACCCATCTTTAGAATGAGCACAAACATCTCCACCAGCTCATCACACATATAATGAGTTACCTTTTATTTGTATCGGGCGGAATTAA---------------------------------------------------------------------------------------------------------------------------------------------------------------------------------------------------------------------------------------------------------------------------------------------------------------------------------------------------------------------------------------------------------------------------------------------------------------------------------------------------------------------------------------
HQ269358_Oscarella_viridis                         ATG---------------------------------AGTCCATATTTAGCTCGTTGACTCTTTTCAACTAACCATAAAGATATAGGTACACTATATTTATTATTTGGTGCCTTTGCCGGTATGATTGGTACCGCGTTTAGTATGTTGATAAGATTAGAATTATCAGCACCTGGAACAATGCTAGGAGATGATCAACTATATAATGTAATAGTTACTGCACATGCATTTGTAATGATTTTCTTCTTAGTTATGCCCGTTATGATAGGAGGGTTTGGTAATTGATTACTACCTTTATATATAGGGGCTCCAGATATGGCTTTCCCTCGATTAAATAACATAAGTTTCTGATTATTACCACCCGCTTTAATTTTACTATTAGGTTCAGCTTTTGTAGAACAAGGAGCAGGTACAGGATGAACAGTATATCCACCATTAGCTGGAATACAATCACACTCAGGTGGATCAGTAGATATGGCGATATTTAGTCTTCATTTAGCAGGGGCCTCATCAATACTTGGAGCAATAAATTTTATTACAACTATATTTAATATGCGAGCTCCAGGATTAACAATGGATCGACTTCCATTATTTGTTTGATCAATCTTAATTACTGTCTTTTTACTATTATTATCTTTACCAGTTTTAGCAGGTGCTATAACTATGTTATTGACTGACCGAAATTTTAATACAACCTTCTTTGACCCAGCTGGAGGTGGTGATCCTATATTATATCAACACTTATTCTGATTCTTTGGTCATCCAGAGGTTTATATTTTAATTATACCAGGGTTTGGTATGGTATCTCAAATAGTTCCTACCTTTTCGGCTAAAAAACAAATATTTGGTTACTTAGGAATGGTGTATGCTATGTTATCAATTGCAATTTTAGGTTTTATAGTTTGAGCTCATCACATGTTTACAGTGGGAATGGATGTTGACACAAGAGCTTACTTCACTGCTGCAACAATGATAATAGCAGTTCCAACAGGAATTAAAATATTTAGCTGATTAGCAACTATTTATGGTGGTTCTTTAAGATTAGATACACCAATGCTTTGAGCGGTAGGATTTATATTTTTATTTACTTTAGGTGGTCTAACAGGAATAATATTAGCTAATAGTTCTTTAGATGTGGTTTTACACGATACTTATTATGTAGTAGCTCACTTCCACTATGTTCTATCAATGGGAGCAATCTTTGCGATATTTGGGGGATTTTATTACTGATTCGGTAAAATAAGTGGATATTGTTATAATGAAGTGTATGGAAAAATACATTTTTGATTAATGTTTATCGGAGTAAATTTAACTTTCTTCCCGCAACACTTCTTAGGTTTAGCTGGTCTACCTAGACGATATTCAGATTTTGCTGATAGCTTCGCAGGATGAAACCTTATTAGCTCTTTAGGTTCAACTATCTCAATAATTGGTGTAATATGATTCATATATATCGTTTATGACGCTTATGCTAAAGAAATAAAATTTGTAGGTTGAATAGAAGATAATGGT---------------------TATTACCCATCTTTAGAATGAGCACAAACATCTCCACCAGCTCATCACACATATAATGAGTTACCTTTTGTTTGCATCGGGCGAAATTAA---------------------------------------------------------------------------------------------------------------------------------------------------------------------------------------------------------------------------------------------------------------------------------------------------------------------------------------------------------------------------------------------------------------------------------------------------------------------------------------------------------------------------------------
HQ269355_Oscarella_microlobata                     ATG---------------------------------AGTCCATATTTAGCTCGTTGACTCTTTTCAACTAACCATAAAGATATAGGAACACTATATTTATTATTTGGTGCCTTCGCCGGTATGATAGGTACGGCGTTTAGTATGTTGATAAGATTAGAATTATCAGCACCCGGAACAATGCTAGGAGACGATCAACTATATAACGTAATAGTTACTGCTCACGCGTTTGTAATGATTTTCTTCCTAGTTATGCCTGTTATGATAGGAGGATTTGGTAACTGGTTGCTCCCACTATATATAGGGGCCCCAGATATGGCCTTTCCTCGGTTAAANAACATAAGTTTCTGATTATTGCCACCCGCTTTAATTTTACTATTAGGCTCAGCCTTTGTAGAACAAGGGGCAGGGACAGGATGAACAGTGTATCCACCATTAGCTGGCATACAATCTCATTCAGGAGGATCGGTAGATATGGCAATATTTAGTCTCCATTTGGCAGGAGCTTCATCAATACTTGGTGCAATAAATTTTATTACGACTATATTTAACATGCGAGCTCCGGGAATAACAATGGATCGACTTCCATTATTTGTTTGATCCATCCTAATTACTGTTTTTTTACTATTATTATCTTTACCAGTATTAGCAGGTGCTATAACTATGTTGTTGACTGACCGGAATTTTAATACAACCTTCTTTGACCCGGCTGGGGGTGGTGATCCAATACTTTATCAACACTTGTTCTGATTCTTTGGTCATCCAGAGGTTTATATTCTAATTTTACCTGGGTTTGGCATGGTGTCTCAAATAGTTCCCACATTTTCGGCTAAAAAACAAATATTTGGTTACTTAGGAATGGTATATGCTATGTTATCAATTGCAATTTTAGGATTTATAGTTTGAGCTCATCACATGTTTACAGTGGGAATGGATGTAGACACAAGAGCTTATTTTACAGCCGCAACAATGATAATTGCTGTTCCAACAGGAATTAAAATATTCAGTTGGTTAGCAACTATTTATGGTGGTTCTTTAAGATTAGACACTCCAATGCTTTGAGCGGTAGGGTTTATATTTTTATTCACTTTAGGTGGTTTAACAGGAATAGTTTTAGCTAACAGTTCTTTAGATGTGGTTTTACATGACACTTACTATGTAGTGGCTCATTTCCACTATGTACTATCAATGGGTGCAATTTTTGCAATATTCGGAGGATTTTACTACTGATTTGGTAAAATAACAGGATATTGTTATAATGAGGTATACGGAAAAATTCACTTCTGGTTAATGTTTATCGGGGTAAATTTAACNTTCTTCCCGCAACACTTCTTAGGTTTAGCTGGATTACCGAGACGATACTCAGATTTTGCTGATAGCTTCGCGGGGTGAAACCTTATTAGCTCTTTAGGTTCAACTATCTCAATAATCGGCGTAATGTGATTCATATATATAGTTTATGACGCATTTGCAAAAGAAATAAAATTTGTAGGTTGAATAGAGGACAATGAT---------------------TATTACCCATCTTTAGAATGAGCACAAACATCTCCACCAGCTCATCACACATATAATGAGTTACCTTTTGTTTGCATCGGGCGAAATTAA---------------------------------------------------------------------------------------------------------------------------------------------------------------------------------------------------------------------------------------------------------------------------------------------------------------------------------------------------------------------------------------------------------------------------------------------------------------------------------------------------------------------------------------
HQ269357_Pseudocorticium_jarrei                    ATG---------------------------------AGTCTATATTTAGCTCGTTGACTCTTTTCAACTAACCATAAAGATATAGGTACACTATATTTATTATTTGGTGCCTTCGCTGGTATGATTGGTACAGCGTTTAGTATGTTGATAAGATTAGAATTATCAGCACCCGGAACAATGTTAGGAGATGATCAATTATATAACGTAATAGTTACTGCTCATGCGTTTGTAATGATTTTCTTTCTAGTTATGCCTGTTATGATAGGAGGGTTTGGTAATTGATTATTACCATTATATATAGGAGCCCCAGATATGGCTTTTCCTCGATTAAATAACATAAGCTTCTGATTATTACCACCTGCTTTAATTTTATTATTAGGTTCAGCTTTTGTAGAACAAGGGGCAGGGACAGGGTGAACAGTATATCCACCATTAGCTGGGATACAATCACACTCAGGAGGATCAGTAGATATGGCAATATTTAGTCTTCATTTAGCAGGGGCTTCATCAATACTTGGTGCAATAAATTTTATTACAACTATATTTAATATGCGAGCTCCAGGAATAACAATGGATCGACTTCCATTATTTGTTTGATCAATTTTAATTACTGTATTTTTACTATTATTATCTTTACCAGTCTTAGCAGGTGCTATAACTATGTTATTGACTGATCGAAATTTTAATACAACTTTCTTTGACCCAGCTGGAGGTGGAGATCCTATATTATATCAACATTTATTCTGATTTTTTGGTCATCCAGAGGTTTATATTCTAATTTTACCCGGATTTGGTATGGTATCTCAAATAGTTCCTACATTTTCGGCTAAAAAACAAATATTTGGTTATTTAGGAATGGTATATGCTATGTTATCAATTGCTATTTTAGGATTTATAGTTTGAGCGCACCACATGTTTACAGTGGGAATGGATGTAGATACAAGAGCTTATTTTACAGCTGCAACAATGATAATTGCTGTTCCAACAGGTATTAAAATATTTAGTTGATTAGCAACTATTTACGGTGGTTCTTTAAAATTAGATACACCAATGCTTTGAGCGGTTGGGTTTATATTTTTATTCACTTTAGGTGGGCTAACAGGAATAGTATTAGCTAATAGTTCTTTAGATGTAGTTTTACATGACACTTATTATGTAGTTGCTCATTTCCACTATGTATTATCAATGGGAGCAATTTTTGCGATCTTTGGAGGATTTTATTATTGATTTGGTAAAATAAGTGGATATTGTTATAATGAAGTATACGGAAAAATTCACTTCTGATTAATGTTTATTGGGGTAAATTTAACTTTCTTCCCACAACATTTCTTAGGTTTAGCCGGACTACCTAGACGATATTCAGATTTTGCTGATAGTTTTGCGGGGTGAAACCTTATTAGTTCTTTAGGTTCAACTATTTCAATAATTGGCGTACTATGATTCATATATATAGTTTATGATGCATATGCAAAAGAAATAGAATTTATGGGTTGAATAGAGAATAATGGT---------------------TATTACCCATCTTTAGAATGAGCACAAACATCTCCACCAGCTCATCATACATATAATGAGTTACCTTTTGTTTGCATTGGGCGAAATTAA---------------------------------------------------------------------------------------------------------------------------------------------------------------------------------------------------------------------------------------------------------------------------------------------------------------------------------------------------------------------------------------------------------------------------------------------------------------------------------------------------------------------------------------
KF192342_Hymeniacidon_sinapium                     ATG---------------------------------AGTATGTATTTAAGCCGTTGATTGTTTTCAACAAATCACAAAGACATTGGAACTCTTTATTTATTGTTTGGGGCTTTTGCCGGAATGATAGGGACAGCTTTTAGCATGTTAATAAGATTAGAGCTATCTGCTCCTGGTTCAATGCTTGGCGATGATCATTTATATAACGTAATAGTAACTGCTCACGCCTTTGTAATGATTTTCTTTTTGGTTATGCCTGTGCTAATAGGAGGTTTCGGAAATTGATTTGTTCCTCTGTATATTGGTGCGCCTGATATGGCTTTTCCTAGATTGAATAATCTTAGCTTTTGATTATTACCTCCCGCTTTAACTCTATTATTGAGTTCAGCGTTTGTAGAACAAGGAGCAGGAACTGGTTGAACGGTATACCCTCCTTTATCAAGTATACAATTTCACTCAGGGGGATCGGTAGATATGGCAATTTTTAGCCTTCATTTAGCTGGGATATCTTCAATATTGGGAGCTATGAATTTTATTACAACCATTATAAATATGAGAGCACCAGGGATTACAATGGACCGAATGCCTTTATTTGTGTGATCTGTTTTAGTAACAGCCGTTTTGTTATTGTTATCTTTACCAGTATTTGCAGGAGCTATAACAATGCTTTTAACAGATCGAAACTTTAATACTGCATTCTTTGATCCGGCGGGGGGAGGTGATCCTATTTTATATCAACACCTTTTCTGGTTCTTTGGTCACCCAGAAGTTTACATATTGATTTTACCTGGATTTGGTATAATTTCTCAAATAATACCAACATTCTCTGCTAAAAAACAAATATTCGGATATCTTGGAATGGTTTACGCCATGGTTTCAATTGGAATATTAGGGTTTATAGTATGAGCTCATCACATGTTTACAGTAGGAATGGATGTAGACACTAGAGCATATTTTACTGCGGCAACAATGATTATTGCAGTTCCTACGGGAATCAAAATATTTAGTTGAGTTGCTACTATGTTTGGGGGTTCACTACGATTAGACACTCCAATGCTTTGAGCTATTGGGTTTGTATTCTTATTTACAATGGGGGGTTTAACCGGTGTTGTTTTAGCGAATAGTTCTTTAGATGTTGTTTTACATGATACATATTATGTGGTAGCACATTTTCATTATGTTTTATCAATGGGAGCCGTTTTCTCTTTGTTTGCGGGATTCTATTATTGATTTGGAAAAATCACAGGATATAGCTATAATGAAGTTTATGGAAAAATTCATTTTTGAATAATGTTTATTGGGGTAAATTTAACCTTTTTCCCTCAACACTTTTTAGGATTAGCAGGTTTACCTAGACGGTATTCCGACTTTCATGACAGTTTTGCGGGATGAAACCAAATAAGCTCAATAGGGTCAATGATATCTATTGTGGGGGTGGTTTGATTTATCTATATAATCTACGATGCCTTTGTTCAAGAAAGAAAATTTGAGGGATGAACTGAGGATAGTGGT---------------------CATTATCCTTCTTTAGAGTGGGCTCAACAGTCGCCTCCAGCTCATCATACATATAATGAATTACCTTTTGTTATACAAGGGCAAAGCTCTCGTGTTTAA------------------------------------------------------------------------------------------------------------------------------------------------------------------------------------------------------------------------------------------------------------------------------------------------------------------------------------------------------------------------------------------------------------------------------------------------------------------------------------------------------------------------------
AM690374_Suberites_domuncula                       ATG---------------------------------AGTATGTATTTAAGCCGTTGATTATTTTCAACAAATCACAAAGACATTGGAACTCTTTATTTATTATTTGGGGCTTTTGCCGGAATGATAGGGACAGCTTTTAGCATGTTAATAAGATTAGAGCTATCTGCTCCTGGTTCAATGCTTGGCGATGACCATTTATATAACGTAATAGTAACTGCTCACGCCTTTGTAATGATTTTCTTTTTGGTTATGCCTGTGCTGATAGGGGGCTTCGGAAATTGATTTGTTCCTCTATATATTGGTGCACCCGATATGGCTTTTCCTAGATTGAATAATCTTAGTTTTTGATTGTTACCTCCTGCTTTAACTTTATTATTAGGTTCAGCTTTTGTAGAACAAGGAGCCGGGACAGGTTGAACTGTTTATCCTCCTTTATCAAGTATACAAGCTCACTCAGGTGGGTCAGTAGATATGGCAATATTTAGTCTTCATTTAGCTGGGATATCTTCTATATTGGGGGCTATGAATTTTATTACAACAATTATAAATATGCGGGCTCCAGGGATTACAATGGACCGAATGCCTTTATTTGTGTGATCCGTTTTAGTAACTGCTATTTTGTTATTATTATCTTTACCGGTATTGGCAGGGGCTATAACAATGCTTTTGACAGATCGGAATTTTAATACGGCGTTCTTTGACCCAGCGGGGGGAGGGGACCCTATTTTATACCAACACCTTTTTTGATTTTTTGGGCATCCAGAAGTTTACATATTGATTTTACCAGGGTTTGGTATAATTTCTCAAATAATACCAACTTTTTCGGCTAAAAAACAAATATTTGGATATCTTGGAATGGTTTATGCTATGGTATCAATTGGGATACTAGGGTTTATAGTTTGAGCTCATCACATGTTTACAGTAGGGATGGATGTAGATACTAGAGCCTATTTCACAGCGGCAACAATGATAATTGCAGTTCCTACGGGAATAAAAATATTTAGTTGAGTTGCTACTATGTTCGGGGGTTCATTAAGATTAGATACCCCAATGCTTTGGGCTATCGGTTTTGTATTTTTATTTACGATGGGGGGTTTAACAGGAGTTGTTTTAGCAAATAGCGCTTTAGATATTGTTTTACATGATACATATTATGTGGTAGCGCATTTTCATTATGTTTTATCGATGGGGGCTGTTTTTTCTTTGTTTGCGGGATTCTATTATTGATTTGGAAAAATAACAGGTTATAGTTATAATGAGGTTTATGGTAAAATTCATTTTTGAATAATGTTTATTGGTGTAAATTTAACTTTTTTCCCTCAGCATTTTTTAGGATTAGCAGGTTTACCTAGACGATATTCCGACTTTCATGACAGTTTTGCGGGATGAAATCAAATAAGTTCAATAGGGTCGATGATTTCTATTGTAGGGGTAGTTTGATTTATTTATATAATTTATGATGCCTTTGTTCAAGAAAGACAATTTAAGGGATGAACTGAGGATAGCGGT---------------------CATTATCCGTCTTTAGAGTGGGCTCAACAATCACCTCCAGCTCATCATACTTATAATGAATTACCTTTTGTTATACAAGGGCAAAGCTCTCGAACTTAA------------------------------------------------------------------------------------------------------------------------------------------------------------------------------------------------------------------------------------------------------------------------------------------------------------------------------------------------------------------------------------------------------------------------------------------------------------------------------------------------------------------------------
AM420314_Negombata_magnifica                       ATG---------------------------------ATGACACAGTTAAGTAGATGAGTATTTTCAACAAATCATAAGGATATAGGAACCTTATATTTATTATTTGGAGCTTTTGCGGGGATGATGGGTACTGCTTTTAGTATGTTAATTAGGTTAGAGTTATCTGCCCCAGGGTCAATGTTGGGGGATGATCATTTATATAATGTTATTGTAACTGCTCATGCTTTTGTTATGATTTTTTTTTTAGTTATGCCAGTGATGATTGGGGGATTTGGGAACTGGTTTGTTCCTTTATATATTGGTGCCCCAGACATGGCTTTCCCACGATTGAATAATATAAGTTTTTGACTATTGCCGCCTGCTTTAAGTTTATTATTGGCTTCTGTTTTTGTGGAACAAGGAGCGGGAACTGGATGGACAGTTTATCCGCCATTATCTAGTATTCAGGCTCATTCGGGGGGTTCAGTAGATTTGGTAATATTTAGTTTACATTTGGCGGGTATTTCTTCTATATTAGGTGCTATGAATTTTATTACTACAATAATAAATATGAGGGCGCCAGGGATAACAATGGAGAGAATGCCATTATTTGTTTGATCAATTTTAGTAACTGCTGTTTTATTATTATTATCTTTACCTGTATTAGCTGGGGCGATTACTATGCTATTAACGGATAGAAATTTTAATACTGCTTTTTTTGATCCTGCCGGGGGGGGAGACCCTATTTTATATCAACATTTATTTTGGTTTTTTGGGCATCCTGAAGTTTATATATTAATATTGCCAGGATTTGGGATAATTTCGCAAATAATACCAATGTTTTCGGCTAAAAAACAAATATTTGGATATCTTGGTATGGTATATGCTATAGTTTCAATTGGTGTTTTAGGATTTATTGTTTGAGCTCATCACATGTTTACAGTGGGAATGGATGTGGATACGAGAGCTTATTTTACAGCGGCTACTATGATAATAGCTGTACCAACTGGAATAAAGATTTTTAGTTGAGTTGCAACTATGTATGGAGGGGCATTAAGATTAGATACTCCTATGCTTTGAGCAATTGGATTTGTTTTTTTATTTACTATGGGGGGATTAACTGGAATAGTTTTAGCTAATAGTGCTTTAGATGTGGTATTGCATGATACTTATTATGTTGTTGCTCATTTTCACTATGTTTTATCAATGGGTGCTATATTTGCAATATTTGGTGGGTTTTATTTTTGATTTGGTAAAATAACAGGGTATTGTTATAATGAGGTTTATGGAAAAATTCATTTTTGATTAATGTTTATTGGAGTGAATTTAACATTTTTTCCTCAGCATTTTTTAGGACTGGCAGGTTTACCAAGGCGGTATTCTGATTTTCATGATAGTTTTGCGGGATGAAATCAAATAAGTTCGATAGGGTCTGTCATTTCTATTTTAGGGGTAATTTGATTTATTTATATAGTATGAGATGCTTATTATTATGAAATTCCTTTTATGGGATGAGTGGAAGAGAGTCAT---------------------GGTCATTCTTCGTTAGAGTGGGCACAGGTTTCGCCTCCTGCGCCTCATACTTATAATGAGCTTCCTTTAATATCGAAGAGGTAG---------------------------------------------------------------------------------------------------------------------------------------------------------------------------------------------------------------------------------------------------------------------------------------------------------------------------------------------------------------------------------------------------------------------------------------------------------------------------------------------------------------------------------------------
EU237486_Iotrochota_birotulata                     ATG---------------------------------TTTGAATGATTGATTCGATGGGTTTTTTCAACAAACCATAAAGATATAGGAACATTATATTTATTATTTGGGGCTTTTGCTGGGATGATAGGGACTGCTTTTAGTATGTTAATTAGGTTAGAGTTATCTGCGCCCGGGTCAATGTTGGGGGATGACCATTTATATAATGTTATTGTCACTGCTCATGCTTTTGTTATGATTTTCTTTTTAGTTATGCCGGTAATGATTGGGGGATTTGGGAACTGGTTTGTGCCTTTATATATCGGTGCACCTGACATGGCCTTCCCTCGATTAAATAATATAAGTTTTTGATTATTGCCGCCGGCTTTAAGTTTATTATTGGCTTCTGTTTTTGTGGAGCAAGGAGCGGGGACTGGATGGACAGTGTATCCCCCGTTATCGGGAATTCAGGCTCATTCAGGGGGGTCAGTAGATCTAGTAATATTTAGTTTACATTTGGCAGGAATTTCTTCTATATTAGGTGCTATGAATTTTATTACAACAATAATAAATATGAGGGCGCCAGGGATTACTATGGATAGAATGCCATTATTTGTTTGATCGATTTTAGTAACTGCGGTTTTATTGTTATTATCTTTACCAGTATTAGCTGGGGCGATTACTATGTTATTGACGGATAGAAATTTTAATACTGCTTTTTTTGATCCTGCAGGGGGAGGTGACCCAATTTTATATCAACATTTATTTTGGTTTTTTGGGCATCCTGAGGTTTATATATTAATTTTGCCGGGATTTGGAATGATTTCGCAAATAATACCAACGTTTGCGGCAAAAAAACAAATATTTGGATATCTGGGTATGGTGTATGCTATGGTTTCTATAGGTGTATTAGGGTTTATAGTTTGAGCGCATCACATGTTTACGGTTGGGATGGACGTGGATACTCGAGCTTATTTTACGGCGGCCACAATGATAATCGCAGTGCCGACTGGAATAAAGATATTTAGTTGAGTAGCTACTATGGTTGGAGGGGCATTAAGATTAGATACCCCTTTGTTATGAGCAATAGGATTTGTATTTTTATTTACTATGGGGGGGTTAACAGGGATAGTTTTAGCAAATAGTGCTTTAGATGTGGTATTACATGATACTTATTATGTTGTAGCTCATTTTCATTATGTGCTTTCAATGGGGGCGATATTTGCGATATTTGGTGGATTTTATTATTGATTTGGGAAAATAACGGGGTATTGTTATAATGAGGTTTATGGAAAGATTCATTTTTGATTAATGTTTATTGGGGTGAATTTAACTTTTTTCCCTCAGCACTTTTTAGGATTGGCGGGATTACCTCGGCGGTATTCTGACTTTCATGATAGTTTTGCGGGATGAAACCAACTAAGTTCGTTAGGGTCAGTGATTTCAATTTTAGGGGNGATTTGATTTATTTATATAGTTTGAGATGCCTATTATTGTGAAATTCCTTTTACGGGATGAGCGGAAGAGAGTGAAATGAGTAGGTTGACTGGTGTAATCAGTTCTTCGTTAGAGTGGGTACAGGATTCGCCTCCTGCCCCTCATACTTATAATGAACTTCCTTTAGTATTGAAGAGGTAG---------------------------------------------------------------------------------------------------------------------------------------------------------------------------------------------------------------------------------------------------------------------------------------------------------------------------------------------------------------------------------------------------------------------------------------------------------------------------------------------------------------------------------------------
DQ915601_Amphimedon_queenslandica                  ATG------------------------------------GCATGGTATGTCAGATGATTGTGGTCAACAAACCACAAAGACATCGGGACATTATACTTATTATTTGGTGGGTTCGCCGGGATGATAGGGACGGCATTTAGTATGTTAATCAGATTGGAATTATCCGCGCCAGGGCCGATGTTGGGGAACGACCAATTATATAATGTGATAGTGACGGCACATGCATTTGTGATGATATTTTTTATGGTGATGCCGGTAATGATAGGGGGATTTGGGAATTGATTAGTTCCGTTGTATATAGGGGCGCCGGACATGGCGTTTCCACGACTAAATAACATAAGTTTCTGGTTATTGCCGCCCGCCTTAGCCTTATTATTAGGTTCGGCCTTTGTAGAACAAGGGGCGGGTACGGGGTGAACAGTATATCCACCACTGGCAAGCATACAAGCACATTCGGGGGGGTCAGTAGATTTGGTGATATTTAGCTTGCATTTAGCGGGGATATCGTCTATATTGGGTGCAATGAATTTTATTACAACAATATTCAACATGCGAGCCCCGGGTATGACATTAGACCGGGTGCCATTATTTGTGTGATCCGTGTTAGTAACGGCTTTTCTATTATTATTGTCATTACCAGTGTTAGCCGGGGCGATAACAATGTTATTGACAGATAGGAATTTCAATACTACATTTTTTGATCCAGCTGGAGGTGGGGACCCGATATTATATCAACATTTATTTTGATTTTTTGGGCATCCGGAGGTATATATATTAATACTACCTGGATTTGGGATGATTTCCCAGATCATACCAGTGTACGCAGCTAAAGAACAAATTTTCGGTTACTTAGGGATGGTATACGCCATGGTATCGATAGGAGTATTAGGGTTTATTGTGTGGGCGCATCACATGTTCACAGTGGGGATGGATGTGGATACTCGGGCATATTTTACTGCAGCAACAATGATTATTGCAGTGCCGACGGGGATCAAAATATTTAGCTGAGTGGCGACTATATACGGAGGGGTGTTGAAATTCGACACTCCAATGTTGTGGGCCATAGGGTTTGTGTTTTTATTCACCATTGGGGGGCTAACTGGTATTGTATTGGCGAATAGTTCGTTAGACATCGTTTTGCATGATACGTATTACGTGGTGGCGCACTTTCATTACGTTCTATCGATGGGTGCGGTGTTTGCAATTTTCGGAGGGTTTTATTTTTGGTTTGGGAAAATAACAGGCTATAGATATAGAGAGGAGTATGGGCGAATGCATTTTTGAATAATGTTTGTGGGGGTGAATTTGACTTTCTTTCCCCAGCATTTTTTAGGACTAGCCGGGCTACCTCGGCGGTACTCGGATTATCACGACAGTTTCGCGGGTTGGAATAAAATAAGTTCAATAGGATCAATAATATCTATAGTAGGGGTGGTATTGTTTGTGTATATAGTGTGCGAGGCATTTACAAGGGCGGAAGCGTATAAAGTGGAAATGGAT------------------------------TATTATCCGACTTTAGAGTGGGGGCATGTGAGCCCACCGGCATACCACACGTATGATGAACTGACTTTTGTTTGTGATGCGGATGCAACGGGACCGGGGTATGTTGTGCATCCTAATGCACAAATATAA------------------------------------------------------------------------------------------------------------------------------------------------------------------------------------------------------------------------------------------------------------------------------------------------------------------------------------------------------------------------------------------------------------------------------------------------------------------------------------------------
EU237485_Igernella_notabilis                       ATG---------------------------------------------AAACGTTGATTATTTTCTACTAATCATAAAGATATAGGTACGTTATATTTATTATTGGGGGCCTTTGCTGGTATGGTGGGGACTGCATTTAGTATGTTAATTAGGTTAGAATTATCTTCTCCTGGCTCTATGTTAGGGGATGATCATCTATATAATGTGATAGTAACAGCGCATGCAATAGTCATGATATTTTTTTTAGTGATGCCGGTAATGATTGGGGGTTTCGGTAATTGACTAATCCCCCTATATATAGGCTCGCCGGACATGGCTTTTCCTAGGCTTAATAATATAAGTTTTTGGTTACTGCCGCCGGCTTTTATCTTATTATTGGGTTCTGCTTTTGTTGAACAAGGGGCGGGAACAGGATGAACTCTTTATCCTCCTTTATCGGCGATACAAGCGCATTCAGGCGGGTCGGTAGACATGGTAATATTTAGTTTACATTTGGCGGGAATATCTTCAATATTGGGGGCAATGAATTTTATTACTACTATAATAAATATGCGGGGGGCTGGTTTAAATATGAGTAAATTATCTTTATTTATTTGATCAATATTAGTAACAGCTTTTTTATTATTATTGTCTTTGCCTGTGTTAGCCGGGGCGATAACAATGGTGCTGACGGATCGAAACTTTAACACATCTTTTTTTGATCCGGCTGGTGGGGGGGACCCAATTCTATTTCAACATTTGTTTTGATTTTTCGGCCATCCGGAAGTTTATATCTTAGTATTGCCTGGTTTTGGTATTATTTCTCAAATAATTCCAACCTTT---AGCAATAAGCCCATATTTGGGTATTTGGGGATGGTTTATGCCCTAGTGTCTATCGGTGTGTTGGGGTTTATTGTTTGAGCTCATCACATGTTCACTGTTGGGATGGATGTAGATACAAGAGCCTATTTTACTGCTGCAACTATGGTAATCGCGGTCCCCACTGGAATAAAAATATTCAGTTGAATAATGACAGCATTGGGGGGAGTTTTGATACTAAACACACCGATGTTATGGGCCATAGGGTTTGTCTTTTTATTTACAATAGGGGGCCTTACAGGGATTGTTTTAGCAAATAGTTCTTTAGATATCGCCTTACACGATACTTACTATGTGGTGGCGCACTTCCATTATGTTCTGTCAATGGGGGCAATATTTGCTATATTTGGGGGGATATATTATTGATTTGGTAAAATAACCGGATATTGTTACAACGAATTTTATGGAAAAAGTCATTTTTGATTAATGTTTTTTGGGGTTAATCTAACCTTTTTCCCCCAACATTTTTTAGGATTAGCTGGCCTTCCTAGGCGGTATTCGGATTCTCCTGATAGTTTTGCAGGGTGAAGTTCAATAAGCTCTTTGGGGTCGATTTTGTCAATTATTGCGGTTATATGATTTGTTTATATAATATATGATGCTTATAATAAAAAAGAAGAATTTTCAGAGTGGTATAGTGACAAG------------------------TATTATGTGTCCTTGGAGTGATTGCACAGCTCACCCCCAGCTTTTCATACTTATAATGAGCCGGCTTTTTTTATAAAATTAAATAAATAA---------------------------------------------------------------------------------------------------------------------------------------------------------------------------------------------------------------------------------------------------------------------------------------------------------------------------------------------------------------------------------------------------------------------------------------------------------------------------------------------------------------------------------------
EU237484_Hippospongia_lachne                       ATGTTTGTTGAGTGGTTCTTTTCATCAAAAGAGAGCAGTCCTTGAATAACTCGTTGGTTATTTTCCACTAATCATAAGGATATCGGGACATTATATTTATTATTCGGGATTGTGGGGGGGACGGTGGGTTTATCTTTAAGCTTGATAATGCGGTTCGAGTTGTCTTCCCCGGGAACCTTATTGGGGGATGATAATATATATAATGTCGTTGTAACAGCACATGGTTTGATAATGGTCTTTTTTTTGGTAATGCCTGTATTGATCGGGGGGTTTGGTAATTGGTTTGTTCCCCTGTATATAGGGTCTCCAGATATGGCGTTTCCAAGGCTAAATAATTTAAGTTTTTGGTTATTGCCGCCGGCATTTATTATGTTAGCTGGGTCTGTCTTTGTGGAAGAGGGGGCCGGGACCGGCTGGACTTTGTACCCACCGCTATCTGGCGGCATGGGGCATTCCGGGCCATCTGTGGATATGGCTATTTTTAGTTTGCATTTGGCGGGTATCTCTTCTATCTTGGGGGCGATTAATTTTATTAGTACTATTTTTAATATGCGGGCGTCTGGAGTAGGTTGAACTCGAATGCCTTTGTTTGTATGATCTATTTTAGTTACAGTGTTTTTATTATTACTGTCATTACCAGTATTGGCCGGAGGAATAACTATGTTATTAACTGATCGGAATTTTAATACTTCTTTCTTTGATCCGGTGGGGGGCGGGGACCCTATATTGTTTCAACACTTATTTTGGTTTTTTGGCCATCCAGAGGTTTATGTTTTAATTTTGCCGGGATTCGGGATAGTTTCTCAAGTAATCGTGGTATTT---AGTAAAAAGCAAATATTCGGGTATTTGGGGATGGTGTATGCCATGGTGTCTATCGGTATATTAGGATTTATTGTATGGGCCCATCATATGTTTACTGTGGGTATGGATGTTGATACCCGGGCGTATTTTACGGCCGCTACTATGATAATTGCGATACCAACGGGCATTAAAATATTTAGTTGGATTATGACTGCAATGGGGGGAGAGCTCGTTTTTGATACTCCAATGTTGTGGGTTGCAGGATTTGTTTTTTTGTTTACTATGGGGGGTCTTACTGGTATTGTTTTAGCCAATAGTTCATTGGATGTGGTATTACATGATACTTATTATGTGGTCGCCCACTTTCATTATGTGCTATCTATGGGGGCGGTCTTTTCGATTTTTGCAGGCACGTATTTTTGGTTCGGGAAGATAACAGGGTATCAGTATAATGAGTTATTAGGAAGGGTTCATTTTTGGTTAATGTTTATTGGTGTTAATTTGACTTTTTTCCCGCAACATTTTTTGGGATTAGCTGGAATGCCCCGTCGATACTCTGATTTCCCGGATTGTTTCGCCGGATGGAATATGGTTAGTTCTTTTGGCTCGGTAATATCTTTAGTAAGTATAATGGTTTTTTTTTATATGGTGTATGATGCGTTGAGGAGGCAAATATTATTTAGGGGGTGGGGGGATGGGGTAGAG------------------------------ACATTAGAGTGGGCGCAAGTCAGCCCTCCAGAGTGGCATACTTATTCAGAGGCCCCGTATGTTTGGAAAAAATGTGATGGTGTAAAGCAATTAGTGTAA---------------------------------------------------------------------------------------------------------------------------------------------------------------------------------------------------------------------------------------------------------------------------------------------------------------------------------------------------------------------------------------------------------------------------------------------------------------------------------------------------------------------
JX535019_Hyattella_sinuosa                         ATGTTTGTTGAGTGGTTCTTTTCATCAAAAGAGAGCAGTCCTTGAATAACTCGTTGGTTATTTTCTACTAATCATAAGGATATCGGGACATTATATTTATTATTCGGGATTGTGGGGGGAACGGTGGGTTTATCTTTAAGTTTGATAATGCGGTTCGAGTTGTCTTCCCCGGGGACGTTATTGGGGGATGATAACATATATAATGTTGTTGTGACAGCACATGGTTTGATAATGGTCTTTTTTTTGGTAATGCCTGTATTGATCGGGGGGTTTGGCAATTGGTTTGTTCCTCTGTATATAGGGTCTCCAGATATGGCGTTCCCGAGGTTAAATAATTTAAGTTTTTGGTTATTGCCGCCGGCATTTATTATGTTAGTTGGGTCTGTTTTTGTGGAAGAGGGGGCCGGGACCGGCTGGACTTTATACCCCCCGCTATCTGGCGGCATGGGGCATTCCGGGCCATCTGTGGATATGGCTATTTTTAGTTTGCATTTGGCGGGTATATCTTCTATCTTGGGGGCGATTAATTTTATTAGTACTATTTTTAATATGCGGGCGTCTGGAGTCGGTTGAACTCGAATGCCTTTGTTTGTATGATCTATTTTAGTTACGGTGTTTTTATTATTATTGTCATTACCAGTCTTGGCCGGGGGAATAACTATGTTATTAACTGATCGGAATTTTAATACTTCTTTCTTTGATCCGGTGGGAGGCGGGGACCCCATATTGTTTCAACACTTATTTTGGTTTTTTGGGCATCCAGAGGTTTATGTTTTAATTTTGCCGGGATTCGGGATAGTTTCTCAAGTAATCGTGGTATTT---AGTAAAAAGCAAATATTTGGGTATTTGGGGATGGTGTATGCCATGGTATCTATCGGTATATTAGGATTCATTGTATGGGCCCATCATATGTTTACTGTGGGTATGGATGTTGATACCCGGGCGTATTTTACGGCAGCTACTATGATAATTGCGATTCCAACGGGCATCAAAATATTTAGTTGGATTATGACTGCAATGGGGGGAGAGCTCGTTTTTGATACTCCAATGTTGTGGGTTGCTGGATTTGTTTTTTTGTTTACTATGGGGGGCCTTACTGGAATTGTTTTAGCCAACAGTTCATTGGATGTAGTATTACATGATACTTATTATGTGGTTGCCCACTTTCATTATGTGCTGTCTATGGGGGCGGTCTTTTCGATTTTTGCAGGTACGTATTTTTGGTTCGGGAAGATAACTGGGTATCAGTATAATGAGTTATTAGGGAGGGTTCATTTTTGGTTAATGTTTATTGGTGTTAATTTGACTTTTTTCCCGCAACATTTTTTGGGATTAGCTGGAATGCCCCGTCGATACTCGGATTTCCCAGATTGTTTCGCCGGATGGAACATGGTTAGTTCTTTTGGCTCGGTAATATCTTTAGTAAGCATAATGGTTTTTTTTTATATGGTGTATGATGCGTTGAAGAGGCAAATATTATTTAGGGGGTGAGGGGATGGTGTAGAG------------------------------ACATTAGAGTGGGTGCAAGTCAGCCCTCCAGAGTGGCATACTTATTCAGAGGCCCCGTATGTTTGTAAAAAATGTGATGGTGTAAAGCAATTAGTGTAA---------------------------------------------------------------------------------------------------------------------------------------------------------------------------------------------------------------------------------------------------------------------------------------------------------------------------------------------------------------------------------------------------------------------------------------------------------------------------------------------------------------------
GQ337013_Ircinia_strobilina                        ATGTTTGTTAAGTGGTTCTTTTCATCAAAAGAGAGCAGTCCTTGAATAACTCGTTGGTTATTTTCCACTAATCATAAGGATATCGGGACATTATATTTATTATTCGGGATTGTGGGGGGAACGGTGGGTTTATCTTTAAGTTTGATAATGCGGCTCGAGTTGGCTTCCCCGGGAACTTTATTGGGGGATGATAATATATATAATGTTGTTGTAACAGCACATGGTTTGATAATGATCTTTTTTTTGGTAATGCCTGTATTGATCGGGGGGTTCGGGAATTGGTTTGTTCCCTTGTATATAGGGTCTCCAGATATGGCATTCCCGAGGCTAAATAATTTAAGTTTTTGGTTATTGCCGCCGGCATTTATTATGTTAGTTGGGTCTGTTTTTGTGGAAGAGGGGGCCGGAACCGGCTGGACTTTGTACCCTCCGCTATCTGGCGGCATGGGGCATTCCGGGCCATGTGTGGATATGGCCATTTTTAGTTTGCATTTGGCGGGCATATCTTCTATCTTGGGGGCGATTAATTTCATTAGTACTATTTTTAATATGCGGGCGCCGGGAATAAGTTGAACTCGACTGCCTTTGTTTGTATGATCTATTTTAGTTACGGTGTTTTTATTATTATTGTCATTACCAGTATTGGCCGGGGGGATAACTATGTTATTAACTGATCGGAATTTTAACACTTCTTTCTTTGATCCGGTAGGAGGCGGGGACCCTATATTGTTTCAACATTTATTTTGGTTTTTTGGTCATCCAGAGGTTTATATTTTAATTTTGCCGGGATTCGGGATAGTTTCTCAAGTAATCGTGGTATTT---AGTAAAAAGCAAATATTCGGGTATTTGGGGATGGTGTATGCCATGGTGTCTATCGGTATATTAGGATTTATTGTATGGGCCCATCATATGTTTACTGTGGGTATGGATGTTGATACCCGGGCGTATTTTACGGCTGCTACTATGATAATTGCGGTACCGACGGGTATTAAAATATTTAGTTGGATTATGACTGCAATGGGGGGAGAGCTCGTTTTTGATACTCCAATGTTGTGGGTTGCTGGATTTGTTTTTTTGTTTACTATGGGGGGTCTTACTGGTATTGTCTTAGCCAATAGTTCATTGGATGTAGTATTACATGATACTTATTATGTGGTCGCCCACTTTCATTATGTGTTGTCTATGGGGGCGGTGTTCTCGATTTTCGCAGGCACGTATTTTTGGTTCGGAAAGATAACAGGGTATCAGTATAATGAGTTATTAGGAAGGGTTCATTTTTGGTTAATGTTTATTGGTGTAAACTTGACTTTTTTCCCGCAACATTTTTTGGGATTAGCTGGAATGCCTCGTCGATATTCTGATTTCCCAGATTGTTTCGCCGGATGGAACATGGTTAGCTCTTTTGGCTCGGTAATATCTTTAGTAAGCATAATGGTTTTTTTTTATATGGTGTATGATGCGCTGAAGAAGCAAATATTATTTCGGGGGTGAGGGGATGGTGTAGAG------------------------------ACATTAGAGTGGGTGCAAGTCAGCCCCCCAGAGTGGCATACTTATTTAGAGGCTCCGTATGTTTGAAAAAAATGTGATGGTGTAAAGCAATTAGTGTAA---------------------------------------------------------------------------------------------------------------------------------------------------------------------------------------------------------------------------------------------------------------------------------------------------------------------------------------------------------------------------------------------------------------------------------------------------------------------------------------------------------------------
KC510274_Ircinia_sp                                ATGTTTGTTAAGTGGTTCTTTTCATCAAAAGAGAGCAGTCCTTGAATAACTCGTTGGTTATTTTCCACTAATCATAAGGATATCGGGACATTATATTTATTATTCGGGATTGTGGGGGGAACGGTGGGTTTATCTTTAAGTTTGATAATGCGGCTCGAGTTGGCTTCCCCGGGAACTTTATTGGGGGATGATAATATATATAATGTTGTTGTAACAGCACATGGTTTGATAATGATCTTTTTTTTGGTAATGCCTGTATTGATCGGGGGGTTCGGGAATTGGTTTGTTCCCTTGTATATAGGGTCTCCAGATATGGCATTCCCGAGGCTAAATAATTTAAGTTTTTGGTTATTGCCGCCGGCATTTATTATGTTAGTTGGGTCTGTTTTTGTGGAAGAGGGGGCCGGAACCGGCTGGACTTTGTACCCTCCGCTATCTGGCGGCATGGGGCATTCCGGGCCATGTGTGGATATGGCCATTTTTAGTTTGCATTTGGCGGGCATATCTTCTATCTTGGGGGCGATTAATTTCATTAGTACTATTTTTAATATGCGGGCGCCGGGAATAAGTTGAACTCGACTGCCTTTGTTTGTATGATCTATTTTAGTTACGGTGTTTTTATTATTATTGTCATTACCAGTATTGGCCGGGGGGATAACTATGTTATTAACTGATCGGAATTTTAACACTTCTTTCTTTGATCCGGTAGGAGGCGGGGACCCTATATTGTTTCAACATTTATTTTGGTTTTTTGGTCATCCAGAGGTTTATATTTTAATTTTGCCGGGATTCGGGATAGTTTCTCAAGTAATCGTGGTATTT---AGTAAAAAGCAAATATTTGGGTATTTGGGGATGGTGTATGCCATGGTGTCTATCGGTATATTAGGATTTATTGTATGGGCCCATCATATGTTTACTGTGGGTATGGATGTTGATACCCGGGCGTATTTTACGGCTGCTACTATGATAATTGCGGTACCGACGGGTATTAAAATATTTAGTTGGATTATGACTGCAATGGGGGGAGAGCTCGTTTTTGATACTCCAATGTTGTGGGTTGCTGGATTTGTTTTTTTGTTTACTATGGGGGGTCTTACTGGTATTGTCTTAGCCAATAGTTCATTGGATGTAGTATTACATGATACTTATTATGTGGTCGCCCACTTTCATTATGTGTTGTCTATGGGGGCGGTGTTCTCGATTTTCGCAGGCACGTATTTTTGGTTCGGAAAGATAACAGGGTATCAGTATAATGAGTTATTAGGAAGGGTTCATTTTTGGTTAATGTTTATTGGTGTAAACTTGACTTTTTTCCCGCAACATTTTTTGGGATTAGCTGGAATGCCTCGTCGATATTCTGATTTCCCAGATTGTTTCGCCGGATGGAACATGGTTAGCTCTTTTGGCTCGGTAATATCTTTAGTAAGCATAATGGTTTTTTTTTATATGGTGTATGATGCGCTGAAGAAGCAAATATTATTTCGGGGGTGAGGGGATGGTGTAGAG------------------------------ACATTAGAGTGGGTGCAAGTCAGCCCCCCAGAGTGGCATACTTATTTAGAGGCTCCGTATGTTTGGAAAAAATGTGATGGTGTAAAGCAATTAGTGTAA---------------------------------------------------------------------------------------------------------------------------------------------------------------------------------------------------------------------------------------------------------------------------------------------------------------------------------------------------------------------------------------------------------------------------------------------------------------------------------------------------------------------
KC510273_Ircinia_sp                                ATGTTTGTTGAGTGGTTCTTTTCATCAAAAGAGAGCAGTCCTTGAATAACTCGTTGGTTATTTTCCACTAATCATAAGGATATCGGGACATTATATTTATTATTCGGGATTGTGGGGGGAACGGTGGGTTTATCTTTAAGTTTGATAATGCGGTTCGAGTTGGCTTCCCCGGGAACCTTATTGGGGGACGATAATATATATAATGTTGTTGTAACAGCACATGGTTTGATAATGGTCTTTTTTTTGGTAATGCCTGTATTGATCGGGGGGTTTGGTAATTGGTTTGTTCCCTTGTATATAGGGTCTCCAGATATGGCCTTCCCGAGGTTAAATAATTTAAGTTTTTGGTTATTGCCACCGGCATTTATTATGTTAGTTGGGTCTGTCTTTGTGGAAGAGGGGGCCGGGACTGGCTGGACTTTGTACCCCCCGTTATCCGGCGGCATGGGGCACTCCGGGCCATCTGTGGATATGGCAATTTTTAGTTTGCATTTGGCGGGCATATCTTCTATCTTGGGGGCGATTAACTTTATTAGTACTATTTTTAATATGCGGGCGCCTGGAGTAAGTTGAACTCGAGTGCCTTTGTTTGTATGATCTATTTTAGTTACAGTGTTTTTATTATTATTGTCATTACCAGTATTGGCCGGGGGAATAACTATGTTATTAACCGATCGTAATTTTAATACTTCTTTCTTTGATCCGGTAGGAGGCGGGGACCCCATATTGTTTCAACATTTATTTTGGTTTTTTGGTCATCCAGAGGTTTATGTTTTAATTTTGCCGGGATTCGGGATAGTTTCTCAAATAGTCGTGGTATTT---AGCAAAAAGCAAATATTCGGGTATTTGGGGATGGTGTATGCCATGGTGTCTATCGGCATATTAGGGTTTATTGTATGGGCCCATCATATGTTTACTGTGGGTATGGATGTTGACACCCGGGCGTATTTTACGGCGGCTACTATGATAATTGCGGTTCCAACGGGGATTAAAATATTTAGTTGGATTATGACTGCAATGGGGGGAGAGCTCGTTTTTGATACTCCAATGTTGTGGGTTGCTGGATTTGTTTTTTTGTTTACTATGGGGGGTCTTACTGGTATTGTCTTGGCCAATAGTTCATTGGATATAGTATTACATGATACTTATTATGTGGTCGCGCACTTTCATTATGTGTTGTCTATGGGGGCGGTATTTTCGATTTTTGCAGGTACGTATTTTTGGTTCGGGAAGATAACTGGGTATCAGTATAATGAGCTATTAGGGAGGGTTCATTTTTGGTTAATGTTTATTGGTGTAAATTTGACTTTTTTCCCGCAACATTTTTTGGGATTAGCTGGAATGCCTCGTCGGTACTCTGATTTCCCAGATTGTTTCGCCGGATGGAATATGGTTAGTTCTTTTGGCTCGGTAATATCTTTAGTAAGCATAATGGTTTTTTTTTATATGGTGTATGATGCGCTGAAGAAGCAAATATTATTTCGGGGGTGAGGGGATGGGGCAGAG------------------------------ACATTAGAGTGGGTGCAAGTCAGCCCTCCAGAGTGGCATACTTATTTAGAGGCTCCGTATGTTTGGAAAAAATGTGATGGTGTAAAGCAATTAGTGTAA---------------------------------------------------------------------------------------------------------------------------------------------------------------------------------------------------------------------------------------------------------------------------------------------------------------------------------------------------------------------------------------------------------------------------------------------------------------------------------------------------------------------
EU237489_Vaceletia_sp                              ATGTTTGTTGAGTGGTTCTTTTCATCAAAAGAGAGCAGTCCTTGAATAACTCGTTGGTTGTTTTCCACTAATCATAAGGATATTGGAACACTATATTTATTATTCGGGATTGTCGGGGGAATGGTGGGTTTGTCTTTAAGTTTGATAATGCGGTTTGAGTTGTCCTCTCCGGGAACCTTATTGGGGGATGATAATATATATAATGTTGTTGTAACAGCACATGGTTTGATAATGGTCTTTTTTTTGGTAATGCCAGTATTGATCGGGGGGTTTGGTAATTGGNTTGTTCCTTTGTATATCGGGTCCCCAGATATGGCTTTTCCAAGGCTAAATAATTTAAGTTTTTGATTATTACCGCCGGCATTTATTATGTTAGTTGGGTCTGTTTTTGTGGAAGAGGGAGCGGGGACTGGTTGGACTTTATATCCTCCGCTATCTGGTGGTATGGGGCACTCAGGGCCGTCTGTTGATATGGCTATTTTTAGCTTGCATTTGGCGGGTATATCTTCTATCCTGGGGGCGATAAATTTTATTAGTACTATTTTTAATATGCGGGCGTCTGGGGTAGGTTGGACTCGAATGCCTTTGTTTGTATGATCTATTTTAGTGACAGTATTTTTATTATTATTGTCATTACCAGTATTGGCCGGGGGAATAACTATGTTATTAACTGACCGTAATTTTAATACTTCTTTCTTTGATCCGGTAGGCGGGGGGGATCCTATATTGTTTCAACATTTATTTTGGTTTTTTGGTCATCCCGAGGTTTATGTTTTAATTTTGCCGGGATTTGGGATAGTTTCTCAAGTAATCGTGGTATTT---AGTAAAAAGCAAATATTCGGGTATTTGGGGATGGTGTATGCCATGGTGTCTATAGGGGTATTAGGATTTATTGTATGGGCCCATCATATGTTTACTGTGGGTATGGATGTTGATACCCGGGCGTATTTTACGGCCGCTACTATGATAATCGCGGTTCCTACGGGGATTAAGATATTTAGTTGGATTATGACTGCAATGGGGGGCGAGATCGTTTTTGATACCCCTATGTTATGGGTCGCTGGATTCGTTTTTTTGTTTACTATGGGGGGCCTTACTGGTATTGTTTTAGCTAATAGTTCATTGGATGTAGTATTACATGATACTTATTATGTGGTCGCACATTTTCATTATGTGCTGTCTATGGGGGCGGTTTTTTCGATATTTGCAGGTACGTATTTTTGGTTCGGGAAGATAACTGGGTTTCAGTATAATGAGTTATTAGGGAGGGTTCATTTTTGGTTAATGTTTATTGGTGTTAATTTGACTTTTTTCCCTCAACATTTTTTGGGATTAGCTGGAATGCCCCGTCGATACTCTGATTTTCCAGATTGTTTCGCCGGATGGAATCTGATTAGTTCTTTTGGCTCGGTAATATCTTTGGTNAGTATAATGGTTTTTTTTTATATGGTGTATGATGCGTTGAAGAAGCAAGTATTATTTAGGGGGTGAGGAGATGGGATGGAG------------------------------ACATTAGAGTGGGTGCAAGTCAGTCCTCCAGAGTGGCATACTTATTTAGAGGCCCCGTATGTTTGAAAAATAATAAACAAAAATTAA---------------------------------------------------------------------------------------------------------------------------------------------------------------------------------------------------------------------------------------------------------------------------------------------------------------------------------------------------------------------------------------------------------------------------------------------------------------------------------------------------------------------------------
AJ843894_Dragmacidon_reticulatum                   ------------------------------------------------------------------------------------------CTTTATTTATTATTTGGGGCATTTGCCGGTATGATAGGAACAGCATTTAGTATGCTTATAAGATTAGAACTATCAGCTCCCGGTACAATGCTAGGTGATGATCATTTATATAATGTTATAGTAACAGCCCATGCTTTAGTGATGATATTTTTCTTAGTTATGCCAGTAATGATAGGGGGGTTTGGGAATTGATTTGTACCGTTATATATAGGTGCGCCTGATATGGCTTTCCCAAGATTAAATAATCTTAGTTTTTGAGTATTACCCCCTTCAATTACTTTATTATTAGGTTCTGCTTTTGTAGAGCAAGGAGCTGGGACAGGATGAACACTTTACCCACCCTTAGCAGGCATACAAACACATTCAGGTGGATCTGTAGATATGGCAATATTTAGTCTTCATTTAGCTGGTATATCTTCTATATTAGGGTCAATGAACTTTATTACAACTATTCTAAATATGAGGGCACCAGGGATTACAATGGATAAATTGCCATTATTTGTGTGATCTATTTTAATTACAACTTTTTTATTAATATTAACTTTACCAGTATTGGCAGGTGCGATTACAATGCTTCTTACAGATAGAAATTTTAATACAACATTCTTTGACCCTGCTGGAGGAGGGGATCCGATACTATATCAACACCTATTC---------------------------------------------------------------------------------------------------------------------------------------------------------------------------------------------------------------------------------------------------------------------------------------------------------------------------------------------------------------------------------------------------------------------------------------------------------------------------------------------------------------------------------------------------------------------------------------------------------------------------------------------------------------------------------------------------------------------------------------------------------------------------------------------------------------------------------------------------------------------------------------------------------------------------------------------------------------------------------------------------------------------------------------------------------------------------------------------------------------------------------------------------------------------------------------------------------------------------------------------------------------------------------------------------------------------------------------------------------------------------------------------------------------------------------------------------
HQ379410_Axinella_infundibuliformis                ---------------------------------------------------------------------------------------ACTCTTTATTTATTATTTGGGGCATTTGCTGGTATGGTAGGAACAGCATTTAGTATGCTTATAAGATTAGAACTATCAGCTCCCGGTACAATGCTAGGTGATGATCATTTATATAATGTTATAGTAACAGCCCATGCTTTTGTGATGATATTTTTCTTAGTTATGCCAGTAATGATAGGGGGGTTTGGGAATTGATTTGTACCGTTATATATAGGTGCACCTGATATGGCTTTCCCAAGATTAAATAATCTTAGTTTTTGAGTATTACCCCCTTCAATTACTTTATTATTAGGTTCTGCTTTTGTAGAGCAAGGAGCTGGAACAGGGTGAACAGTCTATCCACCCTTAGCAGGCATACAAACACATTCAGGTGGATCCGTAGATATGGCAATATTTAGTCTTCATTTAGCTGGTTTATCTTCTATATTAGGGTCAATGAACTTTATTACAACTATTTTAAATATGAGGGCACCAGGTATCACAATGGATAGATTGCCATTATTTGTGTGATCTATTTTAATTACAACTTTTTTATTAATATTAGCTTTGCCAGTATTGGCAGGTGCGATTACAATGCTTCTTACAGATAGAAATTTTAATACAACATTCTTTGACCCTGCTGGAGGAGGGGATCCGATACTATATCAACACTTATTT---------------------------------------------------------------------------------------------------------------------------------------------------------------------------------------------------------------------------------------------------------------------------------------------------------------------------------------------------------------------------------------------------------------------------------------------------------------------------------------------------------------------------------------------------------------------------------------------------------------------------------------------------------------------------------------------------------------------------------------------------------------------------------------------------------------------------------------------------------------------------------------------------------------------------------------------------------------------------------------------------------------------------------------------------------------------------------------------------------------------------------------------------------------------------------------------------------------------------------------------------------------------------------------------------------------------------------------------------------------------------------------------------------------------------------------------------
KJ008097_Axinella_sp_GL_2014                       ---------------------------------------------------------------TCAACAAATCATAAAGATATTGGAACTCTTTATCTATTATTGGGAGCATTTAGTGGGATGATAGGAACAGCCTTTAGTGTGCTTATTAGATTAGAATTATCGGCTCCAGGTTCAATGTTAGGTGATGATCAGTTGTATAATGTTATAGTAACTGCCCATGCCTTTGTAATGATATTCTTTCTGGTTATGCCGGTGTTAATCGGAGGGTTTGGAAACTGATTCGTACCCTTATACATAGGGGCACCAGATATGGCGTTTCCAAGGCTAAATAATATCAGTTTTTGACTATTACCCCCATCATTAACTTTATTACTAGGTTCTGCTTTTGTAGAGCAGGGGGCCGGTACAGGGTGGACAGTCTACCCGCCGTTAGCAAGTATACAAGCACATTCAGGGGGATCAGTAGACATGGTTATTTTTAGTCTTCATTTAGCTGGTATTTCTTCAATATTAGGGGCGATGAATTTTATCACAACTATCTTTAATATGAGGGCGCCAGGGATAACAATGGATAGAATGCCATTATTTGTGTGATCTATTTTAGTAACAGTATTTTTATTGTTATTGTCTCTGCCAGTTTTAGCCGGGGCTATAACTATGCTTCTTACAGATAGAAACTTTAACACTACCTTTTTTGACCCAGCAGGGGGGGGTGACCCCATATTATACCAACACTTATTTTGATTTTTTGGTCACCCTGAAGTTTA-------------------------------------------------------------------------------------------------------------------------------------------------------------------------------------------------------------------------------------------------------------------------------------------------------------------------------------------------------------------------------------------------------------------------------------------------------------------------------------------------------------------------------------------------------------------------------------------------------------------------------------------------------------------------------------------------------------------------------------------------------------------------------------------------------------------------------------------------------------------------------------------------------------------------------------------------------------------------------------------------------------------------------------------------------------------------------------------------------------------------------------------------------------------------------------------------------------------------------------------------------------------------------------------------------------------------------------------------------------------------------------------------------------------------
;
end;


BEGIN mrbayes;


exclude
[Positions with over 0.5 missing data]
4 5 6 7 8 9 10 11 12 13 14 15 16 17 18 19 20 21 22 23 24 25 26 27 28 29 30 31 32 33 34 35 36 1510 1511 1512 1513 1514 1515 1516 1517 1518 1519 1520 1521 1522 1523 1524 1525 1526 1527 1528 1529 1530 1621 1622 1623 1624 1625 1626 1627 1628 1629 1630 1631 1632 1633 1634 1635 1636 1637 1638 1639 1640 1641 1642 1643 1644 1645 1646 1647 1648 1649 1650 1651 1652 1653 1654 1655 1656 1657 1658 1659 1660 1661 1662 1663 1664 1665 1666 1667 1668 1669 1670 1671 1672 1673 1674 1675 1676 1677 1678 1679 1680 1681 1682 1683 1684 1685 1686 1687 1688 1689 1690 1691 1692 1693 1694 1695 1696 1697 1698 1699 1700 1701 1702 1703 1704 1705 1706 1707 1708 1709 1710 1711 1712 1713 1714 1715 1716 1717 1718 1719 1720 1721 1722 1723 1724 1725 1726 1727 1728 1729 1730 1731 1732 1733 1734 1735 1736 1737 1738 1739 1740 1741 1742 1743 1744 1745 1746 1747 1748 1749 1750 1751 1752 1753 1754 1755 1756 1757 1758 1759 1760 1761 1762 1763 1764 1765 1766 1767 1768 1769 1770 1771 1772 1773 1774 1775 1776 1777 1778 1779 1780 1781 1782 1783 1784 1785 1786 1787 1788 1789 1790 1791 1792 1793 1794 1795 1796 1797 1798 1799 1800 1801 1802 1803 1804 1805 1806 1807 1808 1809 1810 1811 1812 1813 1814 1815 1816 1817 1818 1819 1820 1821 1822 1823 1824 1825 1826 1827 1828 1829 1830 1831 1832 1833 1834 1835 1836 1837 1838 1839 1840 1841 1842 1843 1844 1845 1846 1847 1848 1849 1850 1851 1852 1853 1854 1855 1856 1857 1858 1859 1860 1861 1862 1863 1864 1865 1866 1867 1868 1869 1870 1871 1872 1873 1874 1875 1876 1877 1878 1879 1880 1881 1882 1883 1884 1885 1886 1887 1888 1889 1890 1891 1892 1893 1894 1895 1896 1897 1898 1899 1900 1901 1902 1903 1904 1905 1906 1907 1908 1909 1910 1911 1912 1913 1914 1915 1916 1917 1918 1919 1920 1921 1922 1923 1924 1925 1926 1927 1928 1929 1930 1931 1932 1933 1934 1935 1936 1937 1938 1939 1940 1941 1942 1943 1944 1945 1946 1947 1948 1949 1950 1951 1952 1953 1954 1955 1956 1957 1958 1959 1960 1961 1962 1963 1964 1965 1966 1967 1968 1969 1970 1971 1972 1973 1974 1975 1976 1977 1978 1979 1980 1981 1982 1983 1984 1985 1986 1987 1988 1989 1990 1991 1992 1993 1994 1995 1996 1997 1998 1999 2000 2001 2002 2003 2004 2005 2006 2007 2008 2009 2010 2011 2012 2013 2014 2015 2016 2017 2018 2019 2020 2021 2022 2023 2024 2025 2026 2027 2028 2029 2030 2031 2032 2033 2034 2035 2036 2037 2038 2039 2040 2041 2042 2043 2044 2045 2046 2047 2048 2049 2050 2051 2052 2053 2054 2055 2056 2057 2058 2059 2060 2061 2062 2063 2064 2065 2066 2067 2068 2069 2070 2071 2072 2073 2074 2075 2076 2077 2078 2079 2080 2081 2082 2083 2084 2085 2086 2087 2088 2089 2090 2091 2092 2093 2094 2095 2096 2097 2098 2099 2100 2101 2102 2103 2104 2105 2106 2107 2108 2109 2110 2111 2112 2113 2114 2115 2116 2117 2118 2119 2120 2121 2122 2123 2124 2125 2126 2127 2128 2129 2130 2131 2132 2133 2134 2135 2136 2137 2138 2139 ;


	[character sets and partitions]
	charset pos1=1-2139\3;
	charset pos2=2-2139\3;
	charset pos3=3-2139\3;
	
    partition pos = 3: pos1,pos2,pos3;
    set partition=pos;

lset applyto=(all) rates=gamma nst=6 Ngammacat = 6;
    unlink revmat=(all) shape=(all) statefreq=(all) pinvar=(all);	
    prset applyto=(all) ratepr=variable;
    
showmodel;

mcmc nruns=2 nchains=4 ngen=100000000 samplefreq=500 diagnfreq=5000 relburnin=yes burninfrac=0.25 Checkpoint=Yes Checkfreq=500 file=mb_COI_long.out append=yes;

sump relburnin=yes burninfrac=0.25;
sumt relburnin=yes burninfrac=0.25 Contype=Allcompat conformat=simple;


end;
