# Supplementary material for: Mitochondrial group I and group II introns in the sponge orders Agelasida and Axinellida
Source: BMC Evol Biol. 2015 Dec 12;15:278. doi: 10.1186/s12862-015-0556-1 (PMC4676843; doi:10.1186/s12862-015-0556-1)
Supplement: Additional file 6: — LAGLIDADG protein alignment. Protein sequence alignment, in Nexus format, used to reconstruct the phylogenetic tree presented in Fig. 4. (NEX 213 kb) [file 12862_2015_556_MOESM6_ESM.nex]

#NEXUS
Begin data;
  Dimensions ntax=93 nchar=2209;
  Format datatype=Protein gap=- missing=? matchchar=.;
  Matrix
AAA70293_Oenothera_berteriana_nad1_intron_4               -----------------------------------------------------------------------------------------------------------------------------------------------------------------------------------------------------------------------------------------------------------------------------------------------------------------------------------------------------------------------------------------------------------------------------------------------------------------------------------------------------------------------------------------------------------------------------------------------------------------------------------------------------------------------------------------------------------------------------------------------------------------------------------------------------------------------------G----SKFRPLTVVLP----------------IEKIMKEAIRMVLESIYD------------------------------------------------------PEFPDTSH-FRSGRGCHSALRRIKEE-------WGTSRWFLEFDIRK----CFHTIDRHR------------------------------LIPIF-KEEIDDPKFFYSIQKVFSAGR-LVGGQ------------KGPYSVP---HSVLLS----------PLLGNIYLHK-LDQEIGR-IRQKYEIPIVQRIRSVLLRTG-RIDDQKNSGEEASFNAPQDNRAIIVGRVKSIQRKAAFHSLISSWHTPPTSTPRLRGDQKRP-FVFPPSSALAAFLNKPSSLLCA--AFLIES--------------AGFSPQAEFDGRERC-NNNWAMRDLIKYCKRKGLLIELGGEAILVIRSERRLARK-----------------------------LAPL--KTQTFIRICYARYA----DDLLLGIV-GAVELLIEIQKRIAHFLQSG------------------------------------------------------LNLGVGSAG----------ST--------------------------------------------TIAA----------------RSTVEFLGTVIREVPPRTTPNKFLRDVEKRLRVKHRIHITACHLRSAIHSKFRNLELSIPIKELTKGMSGTGSLLDGVQLVETLG----TAGVI------SPKVSVLWGTVKHIR-------------QGSRGISL--------------------------------------LHSSGRSKVPSDLQQAV-SRSGM------------------------SVQKLSLYTPAGRKAAGEGGGHWTGSISSEF-------PIRIEAPIKKILRRLRDRGLIS---------RRRPWPIHVACLTNV-SDGDIVNWSAGIAISPLSYYRCCDNLYQ------------------------VRTIVDHQIRWSA----IFTLAHKHK---------SSTRNII----LKYSKDS---NIVNQEGGKPLAE-----------------------------FPKSIELGKLGPG--------QDPNN------------------------------------------------------------------------------------KEHSNTSLV-----------------------------------------------------------------------------------------------------------------------------------------------------
CAA66945_Arabidopsis_thaliana_nad1_intron_4               -----------------------------------------------------------------------------------------------------------------------------------------------------------------------------------------------------------------------------------------------------------------------------------------------------------------------------------------------------------------------------------------------------------------------------------------------------------------------------------------------------------------------------------------------------------------------------------------------------------------------------------------------------------------------------------------------------------------------------------------------------------------------------------------------------------------------------G----LKFRPLTVVLP----------------IEKIMKEAIRMVLESIYD------------------------------------------------------PEFPDTSH-FRSGQGCHSVLRRIKEE-------WGISRWFLEFDIRK----CFHTIDRHR------------------------------LIPIL-KEEIDDPKFFYSIQKVFSAGR-LVGVE------------RGPYSVP---HSVLLS----------ALPGNIYLHK-LDQEIGR-IRQKYEIPIVQRVRSVLLRTGRRIDDQENPGEEASFNAPQDNRAIIVGSVKSMQRKAAFHSLVSSWHTPPTSTLRLRGDQKRP-FVFPPSSALAVFLNKPSSLLCA--AFLIEA--------------AGLTPKAEFYGGERC-NNNWAMRDLLKYCKRKGLLIELGGEAILVIRSERGLARK-----------------------------QAPL--KTHYLIRICYARYA----DDLLLGIV-GAVELLIEIQKRIAHFLQSG------------------------------------------------------LNLWVGSAG----------ST--------------------------------------------TIAA----------------RSTVEFLGTVIREVPPRTTPIQFLRELEKRLRVKHRIHITACHLRSAIHSKFRNLGDSIPIKQLTKGMSKTGSLQDGVQLAETLG----TAGVR------SPQVSVLWGTVKHIR-------------QGSRGISF--------------------------------------LHSSGRSNASSDVQQVV-SRSGT------------------------HARKLSLYTPPGRKAAGEGGGHWAGSISSEF-------PIKIEAPIKKILRRLRDRGIIS---------RRRPWPIHVACLTNV-SDEDIVNWSAGIAISPLSYYRCRDNLYQ------------------------VRTIVDHQIRWSA----IFTLAHKHK---------SSARNII----LKYSKDS---NIVNQEGGKILAE-----------------------------FPNSIELGKLGPG--------QDLNK------------------------------------------------------------------------------------KEHSTTSLV-----------------------------------------------------------------------------------------------------------------------------------------------------
AAA67711_Glycine_max_nad1_intron_4                        -----------------------------------------------------------------------------------------------------------------------------------------------------------------------------------------------------------------------------------------------------------------------------------------------------------------------------------------------------------------------------------------------------------------------------------------------------------------------------------------------------------------------------------------------------------------------------------------------------------------------------------------------------------------------------------------------------------------------------------------------------------------------------------------------------------------------------G----SKFRPLTVVLP----------------IEKIMKEAIRMVLESIYD------------------------------------------------------PEFPDTSH-FRSGRGRYSALRRIKEE-------WGTSRWFLEFDIRK----CFHTIDRHR------------------------------LIPIF-KEEIDDPKFFYSIHKVFSAGR-LVGGE------------KGPYSVP---HSVLLS----------ALPGNIYLHK-LDQEIGR-IRQKYEIP---RIRSVLLRTG-RIDDQENSGEEASFNAPQDNRAIIVGRVKSIQRKAAFHSLVSSWHTPPTSTPRRRGDQKTP-FVFPPSSALAAFLNKPSSLLCA--AFLIEA--------------AGLTPKAEFYGRECFYYNNWAMRDLIKYCKRKGLLIELGGEARLVIRSERGLARK-----------------------------LAPFK-KNHYFIRICYVRYA----DDLLLGIV-GAVELLIEIQKRIAHFLQSG------------------------------------------------------LNLWVGSAG----------ST--------------------------------------------TIAA----------------RSTVEFPGTVIREVPPRTTPIQFLRELEKRLRVKHRIHITVCHLRSAIHSKFRNLGNSLPIKQLTKGMSETGSLLDGVPLAETLG----TAGVR------SPQVSVLWGTVQHIW-------------QGSRGISL--------------------------------------LHSSGRSNAPSDVQEAV-ARSGM------------------------SVRKLSLYTPAGRKAAGEGGGHWAGSISSEF-------PIQIEAPIKKILRRLRDRGIIS---------RRRPWPIHVACLTNV-SDGDIVNWSAGIAISPLSYYRCRDNLYQ------------------------VRTIVDHQIRWSA----IFTLAHKHK---------SSARHII----PKYSKDS---NIVNQEGGKTLAE-----------------------------FPNSIELGKLGPG--------QDPNN------------------------------------------------------------------------------------KEHSTTSLV----------------------VFFLLVAM-----------------RTGVYL------------------------------------------------------------------------------------------------
AAA70324_Vicia_faba_nad1_intron_4                         -----------------------------------------------------------------------------------------------------------------------------------------------------------------------------------------------------------------------------------------------------------------------------------------------------------------------------------------------------------------------------------------------------------------------------------------------------------------------------------------------------------------------------------------------------------------------------------------------------------------------------------------------------------------------------------------------------------------------------------------------------------------------------------------------------------------------------G----SKFRPLTVVLP----------------IEKIIKEAIRMVLESIYD------------------------------------------------------PEFPDTSH-FRSGRGRYSALRWIKEE-------WGTSRWFFEFDIRK----CFHTIDRHR------------------------------LIPIF-KEEIDDPKFFYSIHKVFSAGR-LVGGE------------KGPYSVP---HSVLLS----------ALPGNIYLHK-LDQEIGR-IRQKYEIP---RIRSVLLRTG-RIDDQENSGEEASLNAPQDNRAIIVGRVKSIQRKAAFHSLVSSWHTPPTSTPWRRGDQKTP-FVFPPSSALAAFLNKPSSLLCA--AFFIEAAG------------AGLTPKTEFYGRECCFNNNLAMRDLIKYCKRKGLLIELGGEARLVIRSERGLARK-----------------------------LAPFKIKTHYFIRICYVRYA----DDLLLGIV-GAVELLIEIQKRIAHFLQSG------------------------------------------------------LNLWVGSAG----------ST--------------------------------------------TIAA----------------WSTVEFPGMVIWEVPPRTTPIQLLRELEKRLWVKHRIHITVCHLRSAIHSKFRNLGNSIPIKQLTKGMSERGSLLDGVPLAETLG----TAGVR------SPQVSVLWGTVQHIW-------------QGSRGISL--------------------------------------LHSSGWSNAPSDVQEAV-ARSGM------------------------SVWKLSLYTPAGWKAAGEGGGHRAGSISSEF-------PIQIEAPIKKILRRLWDRGIIS---------RRRPWPIHVACLTNV-SDGDIVNWSAGIAISPLSYYRCCDNLYQ------------------------VRTIVDHQIRWSA----IFTLAHKHK---------SSAWNII----PKYSKDS---KIVNQEGGKTLAE-----------------------------FPNSIELGKLGPG--------KDPNN------------------------------------------------------------------------------------KEHSTTSLV----------------------VFFLLVAM-----------------RTGVYL------------------------------------------------------------------------------------------------
CAA05884_Solanum_tuberosum_nad1_intron_4                  -----------------------------------------------------------------------------------------------------------------------------------------------------------------------------------------------------------------------------------------------------------------------------------------------------------------------------------------------------------------------------------------------------------------------------------------------------------------------------------------------------------------------------------------------------------------------------------------------------------------------------------------------------------------------------------------------------------------------------------------------------------------------------------------------------------------------------G----SKFRPLTVVLP----------------IERIMKEAIRMVLESIYD------------------------------------------------------LEFPDTSH-FRPGRGFHSVLRRIKEE-------WGTSRRFLEFDIRK----CFHTIDRHR------------------------------LIPIF-KEEIDDPKFFYPIHKVFSAGR-LVGGE------------KGPYSVP---HSVLLS----------ALPGNIYLHK-LDQEIGR-IRQKYEIPIVQRIRSVLLRTG-RIDDQEKSSEEASFNAPQDNRAIIVGRLKSIQRKAAFHSLVSSWHTPPTSTPRLRGDQKTP-FVFHPSSALAAFLNKPSSLLCA--AFFIEA--------------AGFTQKSEFYGRERC-NNNWAMRDSFKYCKRKGPLIELGGEAILVIRSERGLARK-----------------------------PSPL--KTYYLIRIFYARYA----DNLLLGIV-GSVELLIEIQKRIAHFLQSG------------------------------------------------------LNLWVDSAG----------ST--------------------------------------------TIAA----------------RSAVEFLGTVIREVPPRATPIQFLRELEKRLRAKHRIHITACHLRSAIHSKFRNLGNSIPIKELTKGMSGRGSLLDAVQLAETLG----TAGVR------SPQVSVLWGAVKHIR-------------QGPREISL--------------------------------------LHSSGRSKVPSDVQQVV-SRSGT------------------------HAPTLSLYTPAGRKAAGEGGGHWARSISSEF-------PIQIEAPIKKILRRLRDRGLIS---------RRRPWPIHVACLTNV-SDGDIVNWSAGIAISPLSYYRCCDNLYQ------------------------VRTIVDHQIRWSA----IFTPAHKHK---------SSARNII----LKYSKDS---NIVNKEGGKTLAE-----------------------------FPNSIELGKLGSG--------QDPNN------------------------------------------------------------------------------------NEHSTTS-------------------------------------------------KRGES-------------------------------------------------------------------------------------------------
AAA67713_Zea_mays_nad1_intron_4                           -----------------------------------------------------------------------------------------------------------------------------------------------------------------------------------------------------------------------------------------------------------------------------------------------------------------------------------------------------------------------------------------------------------------------------------------------------------------------------------------------------------------------------------------------------------------------------------------------------------------------------------------------------------------------------------------------------------------------------------------------------------------------------------------------------------------------------G----SKFRPLTVVLP----------------IEKIMKEAIRMVPESIYD------------------------------------------------------PEFPDTSH-FRSGRGCHSALRRIKEE-------WGTSRWFLEFDIRK----CFHTIDRHR------------------------------FISIL-KEEIDDSKFFYPTQKQFSAGR-LVGGE------------KGPDSVP---NSVLLS----------ALLGNIYLHK-LDQEIGR-IRQKHEIPLVVKIRSVLLRIGRRIDDQEKYGKEASFNAPQDNRALIVGRVKSIQRKATFHSLVSSWHTPPTSTPRRRGDQKTP-FVFPPS--LAAFLNKPSSLLCA--AFLIEA--------------AGLTPKAEFNGREGF-NKNLAMRDLLKYCKRRGPLIELGGEAILVTRSERGLARK-----------------------------LAPFK-SHSLLIRICYARYA----DDLLLGIV-GAVFLLIEIQKRITHFLQSG------------------------------------------------------LNLWVGSAG----------ST--------------------------------------------TIAA----------------RSTVEFPGTVIREVPPRTTPIQFLRELEKRLRVKHRIHITACHLRSAIHSKLRDLGYSIPIKELTKGMSGRGRLLDAVQLAETLG----KE---------SPQVSVLWGTVKHIR-------------QRSRGISL--------------------------------------LHSSGQSKVPSGVQQAV-SRSGM------------------------SVLKNKLYTPFGRKAAGEGRGHWAGSFSSEF-------PIQIEAPIKKILRRLRDRGLIS---------RRRPRPIHAASLTNV-SDRDIVNWSAGIAISPLSYYRCCDNLYQ------------------------VRTIVNYQIRWSA----IFTLAHKHK---------SSARNII----PKHPKDS---NIVNQEGGKTLAE-----------------------------FPNSIELGKLGLG--------QDPNN----------------GGALN-------YMFNK-----------------------------------------------------------------------------------------------------------------------------------------------------------------------------------------------------------------
CAA41033_Triticum_aestivum_nad1_intron_4                  -----------------------------------------------------------------------------------------------------------------------------------------------------------------------------------------------------------------------------------------------------------------------------------------------------------------------------------------------------------------------------------------------------------------------------------------------------------------------------------------------------------------------------------------------------------------------------------------------------------------------------------------------------------------------------------------------------------------------------------------------------------------------------------------------------------------------------G----SKFRPLTVVLP----------------IEKIMKEAIRMVPESIYD------------------------------------------------------PEFPDTSH-FRSGRGCHSALRRIKEE-------WGTSRWFLEFDIRK----CFHTIDRHR------------------------------FISIL-KEEIDDSKFFYPTQKKFSAGR-LVGGE------------KGPDSIP---NSVLLS----------ALPGNIYLHK-LDQEIGR-IRQKHEIPLVVKIRSVLLRIGRRIDDQEKYGKEASFNAPQDNRALIVGRVKSIQRKATFHSLVSSWHTPPTSTPRRRGDQKTP-FVFPPSAALAAFLNKPSSLLCA--AFLIEA--------------AGLTPKAEFNGREGF-NKNLAMRDLLKYCKRRGLLIELGGEAILVIRSERGLARK-----------------------------LAPFK-SHSLLIRICYARYA----DDLLLGIV-GAVFLLIEIQKRITHFLQSG------------------------------------------------------LNLWVGSAG----------ST--------------------------------------------TIAA----------------RSTVEFPGTVIREVPPRTTPIQFLRELEKRLRVKHRIHITACHLRSAIHSKFRDLGYSIPIKELTKGMSGRGRLLDAVQLAETLG----KDGLK------SPQVSVLWGTVKHIR-------------QRSRGISL--------------------------------------LHSSGQSKVPSGVQQAV-SRSGM------------------------SVLKKKLYTPFGRKAAGEGRGHWAGSFSSEF-------PIQIEAPIKKILRRLRDRGLIS---------RRRPRPIHVASLTNV-SDRDIVNWSAGIAISPLSYYRCCDNLYQ------------------------VRTIVNYQIRWSA----IFTLAHKHK---------SSARNII----LKYPKDS---NIVNQEGGKTLAE-----------------------------FPNSIELGKLGLG--------QDPNN----------------DGALN-------YMFNK-----------------------------------------------------------------------------------------------------------------------------------------------------------------------------------------------------------------
AAC09455_Marchantia_polymorpha_cox1_intron_1              CDAMHAI--------------------------------------------------------------------------IAGSNRAGT-------------------IGAKP------------------HVTQPKVSRRVMSCVGVDGL-----VSLGKRILTMRPPFLWSVGGF-----------------------------------------------------------------LPTAYECRSH------------PNILLCGE----------------------------------------------KGASLRTETKRSYCGDTTSSPDALG-------------KTSHSAR----------FRDD------------------------GGEGGAGSRP----GMSC--------------------KPHANGGRDSDS-----------------------------------------------------TENRSGNEPPAVTVHMDGGGW-----RRKLETL--------KRNEK-----SGKFENI-----YS-ICTDPNFL-------------------IAAYEQIKS-------------------------------------------HTSNM----------------------------TPEGGEERENLFLRQVASPLE---------------------------------------------SLDRAWFERTAELLR---------------SEQFRFKLARRIMIPTP-NK--PREFRPLTIG------------------SDNIVQQAMKIVMEHIYE------------------------------------------------------PKFLDTSHGFRPGRGCHSGLEQICLK-------WTGASWFLEFDIKR----CFNSMDRHK------------------------------LVFIL-QKDIEDQRWMDLVHKLFTAGL-VGGEL----------------GGPDPLQGSVLSPWSSPPWALAPLFCNIYLHD-LDQEVAK-MANELS------------R-S----------RKRRVDKR-------------------T---------------------TA---------ATRTPRTKAFRALTP---------------------------------------------------------------QAEIMRVRRKAARG-----------------------------LSPTDRKDPNYARAFYVRYA----GNFLLGIA-GPRELVATVKSRIVQFVNSE------------------------------------------------------LHLELTGG---------------------------------------------------------SISHIS--------------AESVKFLGMEIKVVPSSKLRRRFGKAMEKRRRVRNRIFTL----KVQKRKRQDSLVHDA----LVRALGKLSRKHNSAGLAKLLSPKYPEMAELAKA--LLREMRADNELVTDIR-------------DSQKNFHL--------------------------------------ALASRLDFAPDEAREAM----------------ENLERKLDKWCD--ECEVRTLFDKDREKARREHVG------------RYEALPLQILAPLKEIRKRLKLWGLIT----------ENNKPCCVVRLIQL-NDEDIVLWFNSVARDLLNYYRCCANFYK------------------------VRDYVDYFLRWSL----IHTMAGKHK---------TSATKLI----RALSIDM---VIKDNE-----------GEKIISFLSSNE-------------IRRMGRMFLR-----------GIPCDSD--------------MRTLD-------RIYAT--------------------FRRSRALRCSVKGRFED------------KVEMHHVRKRLLDAFGRITVVT---KRIRGVTGMDAFKVAINRKQIPLCTY-HHDKL-HKRELKFGGLDWE-----------------------------------------------------------------------------------------
AAC09440_Marchantia_polymorpha_cob1_intron_3              RGS-----------------------------------------------------------------------------DPTISATDGNRC--------------LEGVKANPYRNWGV---------SDLLPRASSLDGKML---------FVVPDTSPSRLLTIRGCRLRLGG-------------------------------------------------------------------PAVTSFCR---------------------------------------THASTPNSGGGKGPSEEGPNK-------------------------TASPSSQTGKCL---GRTTLSASDWLG---------------------------------PKQNWPGGTPEL------------------ISEASN-------KALGLDEVRAQDEANPIYGQMSGAIK----------------------------------------SSNLDVPLNPLEFSHLAQ-----------LVEK-------------Q--FIDGKYRHL-----VREIISKPEVL-------------------LTAYNNIKS-------------------------------------------KPGNI----------------------------PGSPES--DTLF-------LR--RVAS------------P--------------------------GISLKWFHETGRKLR---------------EGTYEFEPIWRSEGPKTGK----AEKRPLTIANP----------------RDKIIQEAFRMVLEIIYE------------------------------------------------------PRFKDISHGFRRNKGTHSALRDIKMR-------WKNPSWWLEFDIRK----CFDTINKKI------------------------------LMSIL-SETIQDNRLESTLNQMWNAKI-MDVEL-------------GGPGVP---QGSLIS----------PILTNLYLDR-LDREILR-IRKELE------------K-GSP--------RHRRANPV-------------------Y---------------------E----------QLLYIPKNSVMQMGPAA--------------------------------------------LLR-----------------KKRTRLKIVRS-----------------------------IPFADPKDPKFVRIYACRYA----DDILMAVS-GSKALAREVMERVSRFLKDV------------------------------------------------------LHLEINPE-----------QT--------------------------------------------RLGHVV--------------EEKATFLGMRLLGPKPSQLHVRSDKATRARNKYRGRVRKAALELSNGWEKGLKKLGEKLLVCALKRALKEAGK-----------------TGNLTLMKPDQEVRKMLEQICREVVSEVQR----------PTGIGQD--------------------AMFRWARE--------S--------SKGDIFTNIIERDGQGVVRKF----DEFVVSVHKLLY-----------PESKAERKESTGPGPERDAPT--NQRQAFRIQIYAPLSRILDKLRARGIIN----------AEGRPTSVPLLATQ-DDVTITQWYGSVAHGFLSYYRCCDNFYK------------------------VKKVVDYQLRWSC----LHTLSHKIKA--------KGVGKVI----DKYTHEL---RVETAKGPRVY-------------------------------FPTPTELRVMGKQF-LVKSI-KDPER------------------ILGL-----M--------------FLRTTR--------HPADRCSVIGCLES------------KIEMHHIRALKRSGAGGPKMSIVN-SSSDRISGLEALHAALNRKQISLCRE-HHKAM-HAGDISLQDIDVSVV-------------------------------------------------------------LNPNPRRGQ------------ACDSR
AAC09444_Marchantia_polymorpha_atpa_intron_1              APT------------------------------------------------------------------------------------------------------------------------------------GRSMIQTMV--------------------------------------------------------------------------------------------------------------------------------------------GGEVAGRYYQTTTRSNPKDQSARRIGRADIHGVQKPINKPSSPVINLVQWVNAASSKYDE-------------SSGY--------------------------------KHIPYPRIHSGSAHL-----------------------------------TRQGRLLRPSGVVTEGDKPKAYAL-------GTRNYSKDSFQPPL-----------------TEGVHTNEGTGTNFELLTG----------LRNRWK------VKTGK--------YEDI-----FS-LIAREDNL-------------------ILAWNSIRS-------------------------------------------KPGNL----------------------------TPGTTP--ET---------LD---------------------------------------------GIDTKWFQDTSSKLK---------------SGTYRYAPARRVDVPKP-NK--PGETRPLTVCNP----------------RDKIIQQAFLNVLQPIFEGGSVWQESEQSTYENHSREYTQCHLSLTGRKISHFKGEDGSYTKKFLTRHWLLPPIFLNVAHGFRPNRGVHSALKEIKQF-------WGAPNWFLKFAIKK----AFDNTNHNL------------------------------ILNLL-KQHVADQRVEDELRKMLKARV-INFVLGE--------ESTMTLGVP---QGSVLS----------PFLFNVAMHH-LDVFMID-LKKKHQVP-----------------------SEKIPNKV-------------------YVS-----------------ERR----------KLLTLAKKQEWGIRK----------------------------------------------KLR-----------------ANRDLRKDLKRR----------------------------GVSLFEYKVNPRNIYYVRYA----DDFIVGVQ-GDKAFAKDTATSISNFIKSS------------------------------------------------------MHFEVSE----------------------------------------------------------YIFHTK--------------SGKTPFLGFHLSVGLLGPSVKG--KIAERFARLKTRIRGA----RRGEYKQYLKMVSKTYTKYYRKVLEGHLRQAHQTMLSSKLL----KSGGLTLAR--QRTIDALEETLNQIKKEAQRGSEGRRPECFPTGILVSDPAAARRALGNPPANPRYQEAEEEWDKEWEFLVSAWGSRALSLARIEPDKEADLFNIMGREDLSKLISLREQYHSALEELLSRETSGKMVKYVQGKFAAAGRGEGNANAILASQLTNNRYRSTVYLEMPYSKIREKLRSVGFIRD--------EQGAFPKSLPQITEL-EDIQIIDFFKQKAYGLLNFYQCADNRWE------------------------LIKIVNWMLRYSL----LHTLAHKYN---------TTVSKIM----GVYSKSP---KVFIEAENPGE-Y--------------------SML----TGFPTPLEINTRRKEF-LVSGD-ETPESL---------------EKLLD---------------------DRRTLLTQS----KAKFNKCCVADCPET------------NIKLHHIRKLVKRFKGNIVTINVKGKRTGKQDLDKVRLSALSRKQIPLCPK-HHSDF-HEGTITLENIDSKYSYPKTLYVGGEQGKLVNIEDVTKQRFL--------------------------------------------------------EKKKH
AAC09445_Marchantia_polymorpha_atpa_intron_2              VRR----------------------------------------DVCGIGELGAHRRPLRQSQGLRGSWTF----------PTPSSNTVGDLNRASSGESSEIRVE-------APYHGLSV-------STRPYPFD-------------------------------------------------------------------------------------------------------------------------------------------------------------------------------------------------------TVSPSPDTKAQ-----------VHGRFSGIG---------------------------G------RLPTGIRSLALRN--------------VDPRTS-----AASSFGGSLQRHNYSSLSKDLRAAAGAEMEVENPELAGGCAEKQNPVNAGPN---TFC----------IEDVQAKASVSSSFHLEST--------DSIAKVLA------SKRSD-----KGKYQDL-----FS-LIISPENL-------------------KQAWLEIRN-------------------------------------------KTGNL----------------------------TPGGTG--ET----------------------------------------------------------GEDWFTETSISFN---------------KGIYKYQLARKVGIP--------GERRPLTITSP----------------RDKIIQQAFKRILEPIFEGYVV------------------------GVTVPRNQGND-------MVKHWILPVVFSNLSHGFRPGKNAHSALQQMQFG-------WRDVHWLLDYDVRK----AFDNVNHHV------------------------------LCAAL-EEQIADLRVIDEIRKMLNVKG-LNFDI------------QETLGTP---QGSVLS----------PFLFNVYMHK-FDQFMHN-LIAHYD------------RLG-----------KRLINPE-------------------W---------------------K----------EVSRVRADEKGQLSD--------------------------------------------------------------QATRNRQRRLAAARK-----------------------------GIKRYIYHPANIKIRYVRYA----DDFLVGIE-GPKDLSKTIRGEINDFLQSA------------------------------------------------------LHLEIKKD---------------------------------------------------------NLVHAR--------------SDWVRFIGFDIQARMTGSCFTKG-KELEAINRFKQRARRA----KEKSHKKYQSMMNKVGASIQRRTIEDTFARAEQTYLKQVQV----AVGAETLSR--SQALDALQESLNVLRHEYSW-EQGNGPAQMPENYRNTDSASIREVAG-------------QWIRE---------AKSLGNLRVEQEVRQALKDLYGVDIVEKV----EELSKFLDNLDS--GRGKITRYIKDKYKG-------KSAAIASV--------NLYIRCPISHILECLRSQNIVA---------KNTRRPIAVTTISNL-DDLTIIDWFKSKAHGILSYYKCAHNIWE------------------------VRDLVNYHLRYSL----LSTLALKHK---------SSISGII----RGYGKAP---KIRTINEKSQES----------------------------TEFPTVHRVNSTRRGF------NTKPIS----------------LITLQ-------------------------------DFQDLLMRPCVA------------------------------------------------------------RKQ-------YYDPL-HAAKRQ-----------------------------------NR-----------------------------------------------------------
CAA24060_Saccharomyces_cerevisiae_cox1_intron_2           -AP-------FRLIYHCIEVLIDKHISVY--SINENFTVSFWFWLLVVTYMVFRYVNHMAYPV--------------------GANSTGTMACHKSAGVKQP-----AQGKNCPM----------------------------------------------ARLTNSCKECLGFS----LTPSHLGI-----------------------VIHAYVLEEEVHELTKNESLALSKSWHLE---------GCTSS-------------------------------------------------------------------NGKLRN----------TGLSERGN---------------------------------------------------P-------GDNGV-----------------FMVPKFN-----------LNKARYFSTLSKLNARKED-------------------------------------------SLAYLTKINTTDFSELNK-----------LMEN--------NHNKT-----ETINTRI-----LK-LMSDIRML-------------------LIAYNKIKS-------------------------------------------KKGNM----------------------------SKGSNN--IT---------LD---------------------------------------------GINISYLNKLSKDIN---------------TNMFKFSPVRRVEIPKT-S----GGFRPLSVGNP----------------REKIVQESMRMMLEIIYN------------------------------------------------------NSFSYYSHGFRPNLSCLTAIIQCKNY-------MQYCNWFIKVDLNK----CFDTIPHNM------------------------------LINVL-NERIKDKGFMDLLYKLLRAGY-VDKNNN---------YHNTTLGIP---QGSVVS----------PILCNIFLDK-LDKYLENKFENEFN------------T-GN--------MSNRGRNPI-------------------Y---------------------N----------SLSSKIYRCKLLSEK--------------------------------------------------------------------LKLIRLRDH-----------------------------YQRNMGSDKSFKRAYFVRYA----DDIIIGVM-GSHNDCKNILNDINNFLKEN------------------------------------------------------LGMSINMD-----------KS--------------------------------------------VIKHS---------------KEGVSFLGYDVKVTPWEKRPYRMI------------------------KKGDNFI--------RVRH-----------------------------------------------------------------------------------------------------------------------------------------------------------------------HT-----------------------SLVVNAPIRSIVMKLNKHGYCSHG--------ILGKPRGVGRLIHE-EMKTILMHYLAVGRGIMNYYRLATNFTT------------------------LRGRITYILFYSC----CLTLASKFKL--------NTVKKVI----LKFGKVL------------------VDPHSKVSFSIDD--------------FKIRHKMN-------MTDSN-YTPDE------------------ILD-------RYKYM---------LPRSLS--------LFSGICQICGSKHD-------------LEVHHVRTLNNAANK------------IKDDYLLGRMIKMNRKQITICKT-CHFKV-HQGKYN-------------------GPGL-------------------------------------------------------------------------
CAA40766_Kluyveromyces_lactis_cox1_intron_1               CAP-------FRLIYHCIEVLIDKHISVY--SINENFTVSFWFWFLVVTYMEFRYVNHMAYSV--------------------GANSTGTMACHKSAGVKQP-----VQGKNCPM----------------------------------------------ARLTNSLQECLGFS----LTPSHSGI-----------------------VIHACVLEEEVHELTKNESLTLSKSWHSE---------GCTSS-------------------------------------------------------------------NGKLRN----------TGLSERGN---------------------------------------------------P-------GDNGV-----------------FMVPKFN-----------LNKVRYFSTLSRLNTRKED-------------------------------------------SLTYLTKMNTTDFSELNK-----------LMEN--------NYDNP-----KTINIRI-----LK-LMSDIRML-------------------LIAYNKIKS-------------------------------------------NKGNM----------------------------SKGSNN--IT---------LD---------------------------------------------GINISYLNKLCKHIN---------------TNMFKFSPVRRVEIPKT-S----GGFRPLSVGNP----------------REKIVQESMRMILEIIYN------------------------------------------------------NSFSNYSHGFRPNLSCLTAIVHCKNY-------MKHCNWFIKVDLNK----CFDTIPHNM------------------------------LINVL-NERIKDKGFIDLLYKLLRAGY-VDKHNN---------YHHTTLGIP---QGSVVS----------PILCNIFLDK-LDKYLENKFENEFN------------T-GS--------MSNRSRNPI-------------------Y---------------------N----------DLSSKIRRCKLLSNK--------------------------------------------------------------------LKLIRLRDH-----------------------------YQRNLGSDKNFKRACFVRYA----DDIIIGVM-GSHDDCKNILNDMNNFLKEN------------------------------------------------------LGMSINMD-----------KS--------------------------------------------IIKHS---------------KEGVSFLGYDVKVTPWEMRPYRMI------------------------KRGDKFI--------RVRH-----------------------------------------------------------------------------------------------------------------------------------------------------------------------HT-----------------------SLVVNAPIRSIVMKLNKNGYCSQG--------IVGKPRGVGRLIHE-EMKTILMHYLAVGRGIMNYYRLATNFTT------------------------LRGRITYILFYSC----CLTLARKFKL--------NTVKKVI----LKFGKVL------------------IDPNSKVSFGIDD--------------FKIRHKMN-------MTDSN-YTPDE------------------ILD-------RYKYM---------LPRSLS--------LFSGICQVCGSKQN-------------LEVHHVKMLNNAANK------------IKNDYLLGRMIKMNRKQITICKT-CHFKI-HQGKYN-------------------GPGL-------------------------------------------------------------------------
CAA24071_Saccharomyces_cerevisiae_cox1_intron_1           GAP----------------------TSAY----------ISLMRTALVLWIINRYLKHMTNSV--------------------GANFTGTMACHK-----------------TP------------------MISVGGVKCYMV------------------RLTNNLQVFIRIT----ISSYHLDM-----------------------VKQVWLFYVEVIRLWFIVLDSTGSVKK-----------------------------------------------------MKDTNNTKGNTKS---------------------------------EGSTERGN---------------------------------------------------------SGVDRGM------------------VVPNTQMK------MRFLNQVRYYSVNNNLKMGKDT-------------------------------------------NIELSKDTSTSDLLEFEK-----------LVMD--------NMNEE------NMNNNL-----LS-IMKNVDML-------------------MLAYNRIKS-------------------------------------------KPGNM----------------------------TPGTTL--ET---------LD---------------------------------------------GMNMMYLNKLSNELG---------------TGKFKFKPMRMVNIPKP-K----GGMRPLSVGNP----------------RDKIVQEVMRMILDTIFD------------------------------------------------------KKMSTHSHGFRKNMSCQTAIWEVRNM-------FGGSNWFIEVDLKK----CFDTISHDL------------------------------IIKEL-KRYISDKGFIDLVYKLLRAGY-IDEKGT---------YHKPMLGLP---QGSLIS----------PILCNIVMTL-VDNWLED-YINLYN------------K-G----------KVKKQHPT-------------------Y---------------------K----------KLSRMIAKAKMFSTR--------------------------------------------------------------------LKLHKERAK-----------------------------GPTFIYNDPNFKRMKYVRYA----DDILIGVL-GSKNDCKMIKRDLNNFLNS-------------------------------------------------------LGLTMNEE-----------KT--------------------------------------------LITCAT--------------ETPARFLGYNISITPLKRMPTVT------------------------KTIRGKTI--------RSRN-----------------------------------------------------------------------------------------------------------------------------------------------------------------------TT-----------------------RPIINAPIRDIINKLATNGYCKHNKNG-----RMGVPTRVGRWTYE-EPRTIINNYKALGRGILNYYKLATNYKR------------------------LRERIYYVLYYSC----VLTLASKYRL--------KTMSKTI----KKFGYNL---NIIE-------------NDKLIANFPRNT-------------FDNIKKIENHGMFMYMSEAKVTDPFE------------------YID-------SIKYM---------LPTAKA--------NFNKPCSICNSTID-------------VEMHHVKQLHRGMLK------------ATKDYITGRMITMNRKQIPLCKQ-CHIKT-HKNKFKN-----------------MGPGM-------------------------------------------------------------------------
CAB61572_Schizosaccharomyces_pombe_cox2_intron_1          ALS------------------------------------------SLVIALCVRNTILIASGC--------------KRISLSDVERLGECSMLIKD---------------CPFYVI-------------IKYETIRLISLMVSLFR-------------------------------NYEVNTTLD----------------------ITYYKHIYLIRIEEDQSSILAIIKH-------------------------------------------------------SLQHVGQFLLPKRESYAI---------------LRN----------SGFPKGSN---------------SYLAP---------------------QG----------QESVQGGNGGS------------------VVERISTTIV---NSFKGIQSNHLSTSLSGK------------------------------------------------RYYSTKNVSDKSKSEIKQ-----------IYDI-------------------------S----YK-QLCNLDLI-------------------KEAYSILKS-------------------------------------------KPGNM----------------------------TPGTDN--ET---------LD---------------------------------------------KISLKWAEKTIQELK---------------DRSFQFKPSKRIYIPKK-N----GKLRPLGIPSP----------------KDKVIQQAIKMILESKFE------------------------------------------------------PMFLNTSHGFRPSRSPLSAIFEVRK--------WNGISWMIEGDIKG----FFDNIDHHI------------------------------LANLL-EKEVKDKNLIDLYWKLVRAGY-VNNGV----------YQESNLGVP---QGGILS----------PLLSNIYLHQ-FDLFMND-LIKKYSDD----------K------------PVSRDNKI-------------------H---------------------T----------RLLTKINGESKKKNP---------------------------------------------------------------DTKLIRSMKIQLRS-----------------------------IPSIIRDENTGKRVYYNRFA----DDWVIGII-GSKALAEKIKAEVSEYLKNR------------------------------------------------------LLISLSEE-----------KT--------------------------------------------KITHLT--------------SKKANYLGFQIFRRNRKYSESMLV-----------------------LNKKSNT---------YKRG----------------------------------------------------------------------------------------------------------------------------------------------------------------------SNS-----------------------RVMLFAPIDKLVDKLVEHKFAKRVL-------NNVKPVAITKWIYL-EPYEIISRYNAILRGILNYYKPVDNRNQ-------------------------LSYIVWILRFSA----AFTLARKWNI---------SPAKVF----TKLGKFL---TIKITNEK--------GKESQVSFASPKT-------------LARDRTFN-------LDNYLNFDPFR------------------VKY--------------------YEVRSHH--------VWDEPCSICGSTDN-------------VEMHHVKHVRKGK----------------IVGFTALMSKLNRKQIPVCVN-CHDKI-HSGKY-------------------------------------------------------------------------------------------------
AAC09457_Marchantia_polymorpha_ssu_rrna_intron_1          MTK------------------------------------------------------------------------------------------------------------------------------------------------------------------------------------------------------------------------------------------------------CN-----------------------------------------------------------------------------------------------------------------------------------------------------------------------------------------------------------------------------------------------------------------------------------------------------------------------------YE-QLLDPEIF-------------------RLAYELKKS-------------------------------------------KSGNM----------------------------KPGADK--ET---------LD---------------------------------------------GFSQAYVEKVVRQLK---------------DESFQFRPSRREFIPKA-D----GKLRSLGIPSP----------------RDKIVQEVMRRILEPVFE------------------------------------------------------PRFLDSSHGFRPHRSPHTALRQIRR--------WTGTSWMIEGDIKG----YFDNIDHHL------------------------------LAGFI-AELVKDQRLLALYWKLVRAGY-VNQGKA---------EPHLLTGVP---QGRILS----------PLLSNIYLHQ-FDLFMEE-IKVKYTT-----------T-G----------ALSKNNPI-------------------Y---------------------L----------KARNKYYKLVKSLKA------------------------------------------------------------------SSAEIIRARRD-----------------------------MLKMTYGIQTGSRVRYVRYA----DDWVIGVT-GPKALAVQIKEEVSTFLQEK------------------------------------------------------LKLSLQAE-----------KT--------------------------------------------RITNLS--------------RSEALFLGTLISITTRKYVQS---------------------------QKVGGG---------HRRA----------------------------------------------------------------------------------------------------------------------------------------------------------------------SLG-----------------------RIRLCIPIDILIGKLSQMGACD----------EKGTPKAVTKWIFL-NVGEIINKYMAVFRGYYNYYSFADDIHH-------------------------LLQIIYILRYSA----INTVARKLGL--------NT-AKVI----KRFGVDL---IFRDHT-----------NEIKHKLNFPRS-------------LPNKRMNF-------ALSPP-SDPRV------------------LFD--------------------TSCARIQ--------CLNDLCQVCGSYEQ-------------VEMHHIKRLSRDR------------------GFTRLMV-LNRKQLPVCRN-CHRKI-HRGEYN-------------------GMRLERLLARNKRKLD-------------------------------------------------------------
AAC49235_Allomyces_macrogynus_cox1_intron_3               ASL--------WILMGC---LLGGFVADFG--------------LTIVAEWCADFSHIIETEGFALL---------HKSYHLPDAEMARGPEHVINTIH-------------CP---------------CSLDLEVLLDRSIMVSPFI-----AGGASLNPVRCCNNTNLIESSVPDQSSDEANLIT-------------------------------------------------------------------------------------------------------PPSTEDNSDVPKIDISHK---------------EST----------ARFPKGSN---------------PY------------------------------------------GDGVP------------------IV---------------GCGRAAQSVSEVGQRNYS--------------------------------------------TDTDAVKIGTGGYSKLVK-----------LA--------------------NGKFTGL-----YD-TIMSIEFL-------------------LLAYRNIKS-------------------------------------------KAGNM----------------------------TPGPDD--QT---------LD---------------------------------------------GITPGFFEDLIKSLK---------------NESFRFKSVKRTFKKKT-N----GKMRPLGIPAP----------------RDKIVQEAMRILLEFIFE------------------------------------------------------PIFSDFSHGFRPQRSCHTALKEVSK--------WNGMTWCIEGDIKS----FFDNVDHKI------------------------------LENFL-REKIEDQRFIDLFWKLVRAGY-LEKGV----------SFDSPLGVP---QGGIIS----------PLLSNIYLHA-FDMFMEK-VMSDHSSDS---------K------------SISKVNPK-------------------M---------------------V----------SYSNKLSKLNKQYQD--------TKDP--------------------------------------------------AILKEIRALRLERNK-----------------------------IPSRI---RTGTRVRYVRYA----DDWLVGII-GPRELAVSLKEMIASFLAQE------------------------------------------------------LKITLSPE-----------KT--------------------------------------------KISHFG--------------KDLISFLGVNLRIPKPAESKVVLR-----------------------KGAKGHT---------LARV----------------------------------------------------------------------------------------------------------------------------------------------------------------------NHT-----------------------RVFFYIPVDKILAKLAAQGFLKDYVPG-----GKIVTNAITKWIFL-DHRSIISKYNSIINGFLSYYSFVDNLNA------------------------FHLIINYILVHSC----AKTLARKFRL--------GSRAGAF----KKFGGDL---AAPAPSP----------QDKPLGLNLKKS-------------YAKTNKFN-------IKTSY-RDPTE------------------VLN--------------------WSLRTLT---------PFDPCWVCGSEKD-------------IEMHHVRHLRKGVDP-------------KQKRVTLLMSQLNRKQIPVCRS-CHLKI-HKGLYN-------------------GPSIRNLK---------------------------------------------------------------------
CAA38781_Podospora_anserina_cox1_intron_4                 ASL--------WILIGC---------TALDPAWTMEIVIGLIHLLRLVIEISSNNLPIYCKSC-----------------SLPQGEILEGPEHATKA---------------IP---------------GLWVYDVLQDKFFMVEYI--------------------------------VSEAQLNL-----------------------LEHICVHMLLLILSDQSSIKGSNN--------------------------------------------------------KQNLQDEYNTPKKNIHYQ---------------EST----------TRLPKKSN---------------LY------------------------------------------GNGGS------------------IL---------------GYNPRIQVITKVIQPSR---------------------------------------------SFIAAAGNGTANEMKLVLK--------------------------------DKKFVNL-----YQ-LICSKDLL-------------------IQAYRNVRS-------------------------------------------NPGGM----------------------------TPSIDN--IT---------YD---------------------------------------------GINDEFLEKLILELK---------------SERFKFTSVKRVYIPKA-N----GKTRPLGIPTS----------------KDKIVQEAMKILLELIYE------------------------------------------------------PIFLDVSHGFRPKRSCHTALHQISK--------WNGTTWMLEGDIKG----FFNEVDHQV------------------------------LIKIL-EKKIKDQRFFDLLWKLFRAGY-IDDGV----------KYNTYTGVP---QGGVIS----------PVLSNIYLHE-FDLFVET-LIKKYSSE----------K-D----------FISKVNPV-------------------I---------------------V----------KYSSKLSRLNDEYQT--------TKDK--------------------------------------------------EILKEIIKLRAERNK-----------------------------LPSRI---RNGIRVRYTRYA----DDWVIGII-GDQELVAKIKEECKAFLRDI------------------------------------------------------LKLELSEE-----------KT--------------------------------------------KITNIT--------------EKEVRFLGVDIKRKDSGESKIIQ------------------------RQVKGRLI--------KSRI----------------------------------------------------------------------------------------------------------------------------------------------------------------------NNN-----------------------RLYFYVPVRDIINKLEKAGFIKTYTSAN--GREKLAPNAITKWIFL-DHRSILLRYNAVIRGLLNYYSFVDNKIA------------------------FHSIVNFLIHHSC----AKTIARKLNL--------PNRAQAF----NKFGRYL---TAPGEG-----------KLKPMELFTLDS-------------FKKTTSLLKS-----YVTNP-VDPFT------------------ITN--------------------WSLRTQI--------NLFEPCWVCGNPDD-------------IEMHHVKHLRKGGVK--------------STGFTALMSMLNRKQIPVCKG-CHVKI-HKGLYN-------------------DMKLNELHVKKNKEK--------------------------------------------------------------
CAB61571_Schizosaccharomyces_pombe_cox1_intron_1          CDS-----------------------------------------VSLVYLLSNREFELVLHSI--------------QRIANLNSKDEGDNSMLLNYY--------------EPKLRKLA-----------RSSSSLKFLWSNLNWFKS----KSCMSCIDSRLCSY-------------------------------------------RSSIRAFSLRRTDKMSTCVFATTSIR-------------CW-------------------------------------------NMIEWKPKGIRWYT---------------CGT----------GWLPKGSN---------------SY------------------------------------------GNGRP------------------IV---------------VVQSQIEYSSLIQRKDEGV-------------------------------------------RLYSSDQTNSLEYSGLKV-----------LSDI--------QKESR-----NNLVSNI-----YKRCLLNEDLF-------------------IAAYQKISS-------------------------------------------NKGSV----------------------------TAGIDK--IT---------LD---------------------------------------------GYSINEIKKTIEQLK---------------DHSFQFKPARREYIPKA-N----GKLRPLGIPSP----------------RDKIVQQVMVFVLESIFE------------------------------------------------------QKFLDCSNGFRPNKGTHTALKSIAG--------WKALDWVIEGDIKS----YFDLIDHQT------------------------------LISLL-SNVINDKEFIDLCWKAIRAGY-VEVKMNK--------KIDTIIGTP---QGSVLS----------PILANIYLHE-FDKFMMEKVNLSLD------------S-G----------STSKRFKP-------------------Y---------------------R----------LLEAKINYIYQLERK--------NGSLTN------------------------------------------------EQVKSLKKLTIERNK-----------------------------LPSTI--GGPGYRIYYVRYA----DDFLIGIN-GKRTLALQLKSEINEFLTNT------------------------------------------------------LKLTMSVE-----------KT--------------------------------------------KVTNIK--------------DDYALFLGAEIHRLTSRNNNSKVIS---------------------KQYSSGNF---------NSRV----------------------------------------------------------------------------------------------------------------------------------------------------------------------ANS-----------------------RTSLLIPVKYVIKKLANQNFCEIKDY----NQGKIIPKGKTAWINL-SLKDIVLRYNAVLRGIVNYYSFAANRAR-------------------------LQFVQFILQHSC----AKLIARKLKL--------HSRAQVF----KKFGSNL---QIVEGTGK---------SRKSVSLKLANS-------------YKQIVKFN-------------INPSV------------------PLE-------EVY----------WSLRTKS--------KLNECCVICKSTEN-------------VQMHHIKALKSEYNK-------------KVSGFTKVMIAMNRKQIPVCQN-CHIKI-HKGLY-------------------------------------------------------------------------------------------------
CAA38778_Podospora_anserina_cox1_intron_1                 GAPFNVRFK----------------------SGELDPISYCCCLLNLLTYLMTKGLRECSMSV-------------------------------------------------NPYLTIAI-----------KSVESGEVKASYV-----------------LRLLTMVGLCVSIG-----------------------------------IKIAIALYWVLIKISASLIKNSYSFT------------------------------------------------------TSERGYIVYNAKGRRRLN---------------VGN----------SGLPKGRN---------------SY------------------------------------------GNGSV------------------VV---------------GVTSGKWIHTKVRK------------------------------------------------SKVSPKSEARKGQGSLGEM----------------------LMYNE-----RGQCINA-----YE-VICKLEAL-------------------YTAYMNIKS-------------------------------------------EPGNM----------------------------TPRVDS--ET---------LD---------------------------------------------GISKEWFEKISEQLK---------------SEQFRFRPTRRVYIPKA-N----GKMRPLGIASP----------------RDKIVQEVFRAILEQVLE------------------------------------------------------PRFHSSSHGFRPGRGCHSALATIRY--------WNGIKWFIEGDIKG----FFDNIDHHI------------------------------LEKLL-VKHFQDQRFIDLYWKMVKAGY-VEFDK----------DKSSIIGVP---QGGIAS----------PILSNLVLNE-LDEFVQN-IVDEFNEKL---------KGG----------KHTSKNPA-------------------Y---------------------V----------VIDSRIGKITRLERK--------LKSKGQ------------------------ELDS--------------------GRKLERMKLIKVRAT-----------------------------MPSMIP-NPDLAKIYYVRYA----DDWLIGVA-GSSETARAIKERIAAYLKDI------------------------------------------------------LKLELSME-----------KT--------------------------------------------LITNAS--------------EDKAYFLGTEIQRISSVKGEIKRF-----------------------KNIKGH----------PQRI----------------------------------------------------------------------------------------------------------------------------------------------------------------------PTT-----------------------STVMNAPISKLVTKLADKGIVIWKSKAL--NEDNLIPQPILKWVNL-PIRDIILRYKMIWNGYINYYSFADNKPR-------------------------LVLIYWILRKSL----AKTLATKLKL--------GTVRKVY----LKFGVNL---RFEILGT----------DNKSIEFTKGNL-------------LPTPKNFK-------GKTNF-VDNLK------------------VVE--------------------WSLRTVS--------FFNYVCASCGASDN-------------LQVHHVKHIRTIDVK--------------LSGFDKQLAAINRKQVTLCIS-CHNKV-HTGKYD-------------------GMSLKYMKDISKPELNQQ-----------------------------------------------------------
Z72500_Pylaiella_littoralis_cox1_intron_3                 MST-------------------------------------YIISLFLQTRNCIKASDLPTVGNYR-----------------------GTIACLKRKLKEY--------FRATPVYG--------------------QVNKRQIKHF------KGIRNGIPSSFMDLST-----------------------------------------RFRGSQLYVVAESLGISDEQRRISTIKKWTDL-NTGYRGCI------------------------------------------------------------------------YRN----------SGYPTSRN---------------GY------------------------------------------GYGGV------------------VL-----------------VARGLKSLIMVHESKRKTKGT---------------------------------------SLFKSYSSLPSGRERLGQ-----------IIKI--------NIENP-----NHLNERI-----LS-LVSSYDML-------------------EAAYIKIKS-------------------------------------------KPGNM----------------------------TKGVDG--KT---------LD---------------------------------------------GVNVDWLKSLSRDVG---------------SGSYNPYLVRRLMIPKR------KGRRPLGIPSP----------------RDKIVQESIRTVLQSIYE------------------------------------------------------PSFIACSHGFRPGRSCHTALKEVKLT-------FSNTTWFIEGDIEK----CFDSIDHRV------------------------------LSTLL-ERRIKDKGFMDLYWKMVKVGY-MSFGK----------INQSDKGTP---QGSVVS----------PLLSNIYLHE-LDNWMTR-RKESFE------------K-G----------TRRKANPV-------------------Y---------------------T----------KYVRVAGGASA----------------------------------------------------------------------------ARRLN-----------------------------IPSADPLDPNFKRLRYVRYA----DDFLIGII-GSKTDGICLIKELKEFLHDI------------------------------------------------------LKLDLNLT-----------KT--------------------------------------------KLTHTM--------------SEKPYFLGTWVKIIPVSGFQIK-------------------------KNKSGK----------ITRV-----------------------------------------------------------------------------------------------------------------------------------------------------------------------SS-----------------------RPQLRFLLKLLVDRLERKGFLSA---------KSHTPTRQGWLVAF-TPYQIVDYYNRVYMGLSNYYSFADDYSL-------------------------LQRIHYILKTSC----FLTLASKLRL--------GTKKKVY----SKFGTNI---CIKE-------------KEKLVGSFRPY--------------VPHKPRFN---------HSV-YDPMK------------------SME-------AYF-----------SFRTKAY------VLQSKNCWICGSLEN-------------IELHHVRHLRKMGNV------------ANSDYLLRQMSTINRKQIPVCKA-CHISI-HKGSYS-------------------GPALSEFPGI-------------------------------------------------------------------
NC_007405_Thalassiosira_pseudonana_cox1_intron            MNI-------------------------------------------LIKRFVIKHDAYLR-----------------------GLTSQGTIACIRRRS----------------------------------ERVSAKLLTNMG------------------RFTNPSY--------------NFLAGSEVPIKRL-----------------SVRNYVVFLSSSKFNKPAASSSFR------------------------------------------------------------KGSPKLVLRRKR---------------------------TEFAMTRNS-------------KEW------------------------------------------G-----------------------------------------LRRVHSTAQSCRKEPSYV------------------------------------------RFDKDTLSGVYESNQLDL-----------LRSY--------IISNK-------KCVNL-----SS-IMSDPNFL-------------------IAAWARIRS-------------------------------------------NSGSL----------------------------TFALSK--ET---------LD---------------------------------------------GIALSWLEETANTMR---------------NGIFQFSPSRRTYISKS-D----GGKRPLTIPSP----------------RDKIVQEAMRFLLMLVFE------------------------------------------------------GDFSKNSHGWVSGRGCHTALNQIKME-------FAHDNWLIEGDIDQ----QFPSLNHQV------------------------------LVNLL-KTKIDDQAFIDLIYKYLRVGY-GESPDK---------IVKMRIGTS---QGGVLS----------PVLANIYMTP-FDKWVERDLIPKYT------------K-G----------KRRKANPV-------------------Y---------------------T----------KMIRSGKVTDHS-------------------------------------------------------------------------------------------------------------IPSLYAHDRNFIRLHYVRYA----DDFIMGLN-GPKVYCKQIVDECKTFLFEQ------------------------------------------------------LKLTLNIE-----------KT--------------------------------------------KITHSQ--------------LDSATFLGYRVYKTKLSKMKIAH-------------------------NLKGQ----------LSRR-----------------------------------------------------------------------------------------------------------------------------------------------------------------------TT-----------------------NTVLDGPTDQIVKKLNERGYTK----------KDGSPTRNGRFINH-TLYDMIEHYKTVERGILQYYKLANNYGR------------------------VAARVHYILKYSC----ALTIASKMKL--------TTLRRVF----NKYGKNL---NIKDE------------SGKIIISYPTVD-------------YRRPKKFT--------IAPI-LDYSSL---------------EAYID-------QYDRR---------VQRGRK--------DLKGPCVLCGSNQD-------------IEIHHVRKFSKTKRK---------------DYLSSMMSRMNRKQVPVCKK-CHIKI-HQGVYD-------------------GKRVK------------------------------------------------------------------------
AB445412_Chattonella_marina_DEM_1001_cox1_intron_2        ----------------------------------------------MINRFVIKHDAYLR-----------------------GLTSQGTIACIRRRS----------------------------------ERASAKLLTNMG------------------RFTNPSY--------------NFLAGSEVPIKRL-----------------SVRNYIVFLSPSKFNKPATSSSFR------------------------------------------------------------KGSPKLVLRRKR---------------------------TEFAMTRNS-------------KEW------------------------------------------G-----------------------------------------LRRVHSTAPSCRKGPSYV------------------------------------------RFDKETLSGVYKSNQLDL-----------LRSY--------IISDQ-------KCINL-----SN-IMSDPNFL-------------------IAAWARIRS-------------------------------------------NSGSL----------------------------TFALSK--ET---------LD---------------------------------------------GIALSWFEETANTMR---------------NGIFQFSPSRRTYIPKS-D----GRKRPLTIPSP----------------RDKIVQEAMRFLLMLVFE------------------------------------------------------GDFSKNSHGWVSGRGCHTALNQIKME-------FAHDNWFIEGDIDQ----QFPSLNHQV------------------------------LVNLL-KTKIDDQAFIDLIYKYLRVGY-GESSEK---------IVEMRIGTS---QGGVLS----------PVLANIYMTP-FDKWVERDLIPKYT------------K-G----------KRRKANPI-------------------Y---------------------T----------KMIRSGKVTDHS-------------------------------------------------------------------------------------------------------------IPSLYAHDRNFIRLHYVRYA----DDFIMGLN-GPKIYCKQVVDECKTFLFEQ------------------------------------------------------LKLTLNIE-----------KT--------------------------------------------KITHSQ--------------LDSATFLGYRVYKTKLSKMKISY-------------------------NLKGQ----------LSRR-----------------------------------------------------------------------------------------------------------------------------------------------------------------------TT-----------------------NTILDGPIDRIVRKLNERGYTK----------KDGSPTRNGRFINH-TLYDMIEHYKMVERGILQYYKLANNYGR------------------------VAARVHYILKYSC----TLTIASKMKL--------TTLRRVF----NKYSKNL---NIRNE------------SGKIITNYPKVD-------------YRRPKKFS--------VVPI-LDYSSL---------------EAYID-------QYDRR---------VQRGRK--------DLKGPCVLCGSNQD-------------IEIHHVRKLSKTKRK---------------DYLSNMMSRMNRKQVPVCKK-CHIKI-HQGVYD-------------------GKRVK------------------------------------------------------------------------
KF649303_Ahnfeltia_plicata_cox1_intron                    MYN------------------------------------------SMLYNLYIKIINLLT-----------------------SGQQKKDNSMLIKEF----------------------------------WNSKLRIILPMI------------------RLTNSFY--------------NQLGGSEVPVVSN------------NDVSHGEISYVVELLQEWSDTRNLSKIFK-----------------------------------------------------------AEENLKVVVNGK---------------RKN----------SGNPESRK---------------TW------------------------------------------GFGGI------------------VV-------------------RNISSSAYTRKGPSSKATQD--------------------------------------SMLSGYESVEVDLNKIDKQ----------ILEY--------IQTGK-------RIEGL-----SN-LLRNPDFL-------------------IASYSKIKS-------------------------------------------NKGAT----------------------------TPGLNS--ET---------LD---------------------------------------------GIKLGWFKKAAESIA---------------NGSYNFEPVRWKFIPKL-K----SAERPLGIPNP----------------RDKIIQESMRQLLELIYE------------------------------------------------------KIFSDSSHGFRPNKGCHTALNQVKMT-------MGYSSWFIEGGISK----YFDTTNHNY------------------------------LVSKL-TKVIKDQPFIDLIYKVLKAGYGFSKGK----------IINTSIGFP---QGGVIS----------PILANIYLHD-FDLKILE-IAESFN------------K-G----------LRRKANPE-------------------Y---------------------T----------KMVRDGKVDRKRF------------------------------------------------------------------------------------------------------------IYPTMGEDTHFKRMKYVRYA----DDFLIGVI-GSKADCEEIKSNIAAILLKE------------------------------------------------------FFLELNLE-----------KT--------------------------------------------KITNAK--------------QTSAFFLGYKVHISLPTKDRIQYL------------------------PKRGNK---------LARL-----------------------------------------------------------------------------------------------------------------------------------------------------------------------SS-----------------------RPLLDAPIEKIVLKLNSVGYCK----------TDGTPTRFGKFLHA-PLTEIIYKYKSLQNGLLNYYSMANNYGR------------------------LSARIHYILKYSC----ALTIASKMKL--------GTLKKVF----GHYGANL---EIKNE------------KGMIIQNYPKIP-------------YSRPKDPI--------KTKI-FDPIG------------------YIE-------KSSTY---------SKRSLV--------TFGQACMICGRLDT-------------IEMHYVNKLKNCSSK---------------DWLTSRMIKMNRKQMLVCQN-CHRLI-HKGKYG-------------------GSKII------------------------------------------------------------------------
KF649304_Hildenbrandia_rubra_cox1_intron                  MYN------------------------------------------NLLYNLYIKIINLLT-----------------------FGQQKKDNSMLIKGF----------------------------------WNSKLRIILPMI------------------RLTNSFY--------------NQQGGSEVPVTRN------------NDVLYGERVYVVGLLQEWSDTRNLSKIFK-----------------------------------------------------------AEENLKVVVNGK---------------RKN----------SGNPDSRK---------------IW------------------------------------------GFGGI------------------VV-------------------RNISSSACIRKDPSSKATSD--------------------------------------SMLLGYESVKVGLNKIDKQ----------ILEY--------IKTGK-------RIEGL-----SN-LLQNPNFL-------------------TASYSKIKS-------------------------------------------NKGAV----------------------------TPGLNS--ET---------LD---------------------------------------------GIKLEWFEKAAKSIV---------------NGSYNFEPVRRKFIPKP-K----GGERPLGIPNP----------------RDKIIQEAMRQLLELIYE------------------------------------------------------RIFLKFSHGFRPNKGCHTALNQVKMT-------MGYSSWFIEGNISK----YFDTVNYNH------------------------------LVSKL-TKVIKDQAFIDLIYKVLKAGYGFPKGR----------IIGTSMGFP---QGGVIS----------PILANIYLHD-FDLKILA-VAQTFN------------K-G----------LRRKANPE-------------------Y---------------------T----------KMVRDGKVNRKHF------------------------------------------------------------------------------------------------------------NYPAMSKDTHFKRMEYVRYA----DDFLIGVI-GSKADCVEIKSNIADILKEE------------------------------------------------------FFLKLNLE-----------KT--------------------------------------------KITNTK--------------QASAFFLGHCVHISLPTKDKIQYL------------------------AKRGNK---------LVRL-----------------------------------------------------------------------------------------------------------------------------------------------------------------------TS-----------------------RPLLDAPIKEIILKLNSVGYCK----------TDGTPTRFGKFLHE-PLAEIIYKYKSLQNGLLNYYSMANNYGR------------------------LSARIHYILKYSC----ALTIASKMKL--------GTLKKVF----NQYGANL---KIKNE------------KEKVIQSYPKIS-------------YSRPKDPI--------KTKI-FDPIN------------------YIE-------KSSNY---------FKRSLA--------TFDQACMICGKLDT-------------IEMHHVNSLKNNPLK---------------GWLTSRMIKINRKQVPVCQN-CHRLI-HKGKHD-------------------GFKII------------------------------------------------------------------------
JQ736809_Pyropia_yezoensis_cox1_intron_3                  ----------------------------------------------MLYNLYIKTINLLI-----------------------SGQQKEDYSMLIKEF----------------------------------WNSKLRVILHTV------------------RLTNSFY--------------NQPGGYEVPIIRN------------NEVSHGESFYIVRPLQEWSGTQNLSKIFK-----------------------------------------------------------AEENLKVVINGK---------------RKN----------SGNPESWK---------------TG------------------------------------------GFGGI------------------VV-------------------RNISCLAYVRKGPSSEAILN--------------------------------------SKLSGYESIEVGLNNIDKQ----------VLEY--------IKTGK-------RIEGL-----SS-LLRNPNFL-------------------IASYSKIKS-------------------------------------------NKGAL----------------------------TPGLSN--ET---------LD---------------------------------------------GIKLEWFEKAAESIV---------------NGSYHFEPVRRKFIPKP-K----GGERPLGIPNP----------------RDKIIQEGMRQLLELVYE------------------------------------------------------RIFVDSSHGFRPNKSCHSALNQVKMT-------MGYSSWFIEGDISK----YFDTVNHTY------------------------------LVSKI-AKVIKDQAFIDLIYKVLKAGYGFSKRN----------VVSTSRGFP---QGGVIS----------PILANIYLHD-FDLKILE-MSENFN------------R-G----------VRRKANPE-------------------Y---------------------T----------KMVRDGKVDRKNF------------------------------------------------------------------------------------------------------------IYPAMGNDAYFKRMKYVRYA----DDFLIGII-GSKADCEGIRTSIASILKEE------------------------------------------------------FLLELNIE-----------KT--------------------------------------------KITHAK--------------HDCAFFLGHNIHISMPPKDKIQYL------------------------PKRGNK---------LVRT-----------------------------------------------------------------------------------------------------------------------------------------------------------------------TS-----------------------RPLLDAPIGKIVLKLGSVGYCK----------TDGSPRRFGKLLHE-PMAEIIYRYKILQSGLLNYYSMANNYGR------------------------LSARIHWTLKYSC----ALTIASKMKL--------GTLKKVF----KHYGANL---EIKNE------------KGEIIQCFPKIS-------------YSRPKNPI--------KTKI-FDPID------------------HIE-------KSSNY---------FKRSLA--------TFEQACMLCGKQDT-------------TEMHHINKLKNNSST---------------DWLTSRMVKMNRKQIPVCRN-CHQLI-HKGKYD-------------------GSKII------------------------------------------------------------------------
KJ708768_Pyropia_perforata_cox1_intron_2                  ----------------------------------------------MLYNLYIKTINLLI-----------------------SGQQKEDYSMLIKEF----------------------------------WNSKLRVILPMV------------------RLTNSFY--------------NQPGGYEVPIIRN------------NEVLHGETLYVVRPLQEWSNTQNLSKIFK-----------------------------------------------------------AEENLKVVINGK---------------RKN----------SGNPESWK---------------TG------------------------------------------GFGGI------------------VV-------------------RNISCLAYVRKGPSSEAILN--------------------------------------SKLSGYESIEVGLNNIDKQ----------VLEY--------IKTGK-------RVEGL-----SS-LLRNPNFL-------------------IASYSKIKS-------------------------------------------NKGAL----------------------------TPGLNN--ET---------LD---------------------------------------------GIKLEWFEKAAESIV---------------NGSYHFEPVRRKFIPKP-K----GGERPLGIPNP----------------RDKIIQEAMRQLLELVYE------------------------------------------------------RIFVDSSHGFRPNKSCHSALNQVKMT-------MGYSSWFIEGDISK----YFDTVNHTY------------------------------LVSKI-AKVIKDQAFIDLIYKVLKAGYGFSKKN----------VVSTSRGFP---QGGVIS----------PILANIYLHD-FDLKILE-MSENFN------------R-G----------IRRKANPE-------------------Y---------------------T----------KMVRDGKVDRKNF------------------------------------------------------------------------------------------------------------IYPAMGNDVHFKRMKYVRYA----DDFLIGII-GSKADCEGIRTSIASILKEE------------------------------------------------------FLLELNIE-----------KT--------------------------------------------KITHAK--------------HDCAFFLGHNIHISMPTKDKIQYL------------------------PKRGNK---------LVRT-----------------------------------------------------------------------------------------------------------------------------------------------------------------------TS-----------------------RPLLDAPIGKIVSKLGSVGYCK----------TDGSPTRFGKLLHE-PMAEIIYRYKILQSGLLNYYSMANNYGR------------------------LSARIHWTLKYSC----ALTIASKMKL--------GTLKKVF----KHYGANL---EIKNE------------KGEIIQCFPKIS-------------YSRPKNSI--------KTKI-FDPID------------------YIE-------KSSTY---------FKRSLA--------TFEQACMLCGKQDT-------------IEMHHIKKLKKNPST---------------DWLTSRMIKMNRKQIPVCQK-CHQLI-HKGKMM-------------------VQKLFKWLFWSESHMRWKAHVWFGERILILKKIGLLLYFYLWVQFLQYLRGFIIDLKKYQ----------DFNTPKY
JQ736808_Porphyra_haitanensis_cox1_intron_2               ----------------------------------------------MLYNLYIKTINLLI-----------------------SGQQKEDYSMLIKEF----------------------------------WNSKLRVILPMV------------------RLTNSFY--------------NQPGGYEVPIIRN------------NEVLHGETLYVVRPLQEWSNTQNLSKIFK-----------------------------------------------------------AEENLKVVINGK---------------RKN----------SGNPESWK---------------TG------------------------------------------GFGGI------------------VV-------------------RNISCLAYVRKGPSSEAILN--------------------------------------SKLSGYESIEVGLNNIDKQ----------VLEY--------IKTGK-------RVEGL-----SS-LLRNPNFL-------------------IASYSKIKS-------------------------------------------NKGAL----------------------------TPGLNN--ET---------LD---------------------------------------------GIKLEWFEKAAESIV---------------NGSYHFEPVRRKFIPKP-K----GGERPLGIPNP----------------RDKIIQEAMRRLLELVYE------------------------------------------------------RIFVDSSHGFRPNKSCHSALNQVKMT-------MGYSSWFIEGDISK----YFDTVNHTY------------------------------LVSKI-AKVIKDQAFIDLIYKVLKAGYGFSKRN----------VVSTSRGFP---QGGVIS----------PILANIYLHD-FDLKILE-MSENFN------------R-G----------VRRKANPE-------------------Y---------------------T----------KMVRDGKVDRKNF------------------------------------------------------------------------------------------------------------IYPAMGNDVHFKRMKYVRYA----DDFLIGII-GSKADCEGIRTSIASILKEE------------------------------------------------------FLLELNIE-----------KT--------------------------------------------KITHAK--------------HDCAFFLGHNIHISMPTKDKIQYL------------------------PKRGNK---------LVRT-----------------------------------------------------------------------------------------------------------------------------------------------------------------------TS-----------------------RPLLDAPIGKIVSKLGSVGYCK----------TDGSPTRFGKLLHE-PMAEIIYRYKTLQSELLNYYSMANNYGR------------------------LSARIHWTLKYSC----ALTIASKMKL--------GTLKKVF----KHYGANL---EIKNG------------KGDIIQCFPKIS-------------YSRPKNSI--------KTKI-FDPID------------------YIE-------KSSTY---------FKRSLA--------TFEQACILCGKQDT-------------IEMHHTKKLKKNPST---------------DWLTSRMIKMNRKQIPVCQK-CHQLI-HKGKYD-------------------GSKII------------------------------------------------------------------------
KP710961_Bangia_fuscopurpurea_cox1_intron_3               ----------------------------------------------MLYNLYIKTINLLI-----------------------SGQQKKDYSMLIKKF----------------------------------LNSKLRVILPMV------------------RLTNSLY--------------NQPGGYEVPVIKN------------NEVLHGESLYVVRLSHEWSNTQNLGKIFE-----------------------------------------------------------AEEDLKVVVNGK---------------CKN----------SGNPESRK---------------AG------------------------------------------GFGGT------------------VI-------------------RGISSLACTRKGPSSEATLG--------------------------------------SKLLGYESIEVGLNNIDKQ----------VLEY--------IKTGK-------RVEGL-----SR-LLRNPRFL-------------------IASYSKIKS-------------------------------------------NKGAL----------------------------TPGLNN--ET---------LD---------------------------------------------GIKLEWFEKAAESIV---------------NGSYNFEPVRRKFIPKP-K----GGERPLGIPNP----------------RDKIIQEAMRQLLELVYE------------------------------------------------------RIFVDSSHGFRPNKSCHSALNQIKMT-------MGYSSWFIEGDISK----YFDAVDHTY------------------------------LVSKL-TKVIKDQAFIDLIYKVLKAGYGFSKWK----------VVSTNIGFP---QGGVIS----------PILANIYLHD-FDLKMLE-MAENFN------------K-G----------IRRKANPE-------------------Y---------------------T----------KMVRDGKVDKRNF------------------------------------------------------------------------------------------------------------IYPSVGNDSNFKRMKYVRYA----DDFLIGVI-GSKADCEGIRTRIEDVLKKE------------------------------------------------------FLLKLNIE-----------KT--------------------------------------------KITNAK--------------QDCAFFLGHNIHISVPFKDKTQYL------------------------PKRGNK---------PVRI-----------------------------------------------------------------------------------------------------------------------------------------------------------------------TS-----------------------RPLLDAPIDKIVSKLGSVGYCK----------TDGTPTRFGKLLHE-PLAEIIHRYKTLQNGLLNYYSMANNYGR------------------------LSARIHWTLKYSC----ALTIASKMKL--------GTLKKVF----KHYGANL---EVKNE------------KGEIIQCFPKIS-------------YSRPKDPI--------KTKM-FDPIY------------------YI------------------------------------------------------------------------------------------------------------------------------------------------------------------------------------------------------------------------------
Cymbaxinella_verrucosa_cox1_intron_3                      MCI-----------------------------------------IVLILGICIKAVSLPI-----------------------RGQLGGDNSMLAKGG----------------------------------WKSSPRAKVAMV------------------RLTNPLT--------------DEAGQKSRAAKR-------------VVASNGIVCYIVVTIQRQSYARSASSILN-----------------------------------------------------------IGEHLRS----------------QYGMWWN----------SGNPESRK---------------------------------------------------------AGGFGGI------------------VV----------------LPSRGMATAG--RKGS---------------------------------------------RSKVSKEPGLAGFGKLEK-----------LCEQ--------IKVKE-----SKGIGGL-----TE-IMADPRFL-------------------GTSYQKRRS-------------------------------------------MPGMM----------------------------TPGTDK--VT---------LD---------------------------------------------GISEKWFDEISQTFR---------------NGLFKFRPVRRIGIPKP-K----GGVRYLGIPSP----------------RDRIVQDAMKTLLELIFE------------------------------------------------------PTFSDASHGYRPGRGCHTALNHIKMK-------MGYVTWFIEGDISK----CFDSVNHRR------------------------------LMGII-EEAVSDQPFMDLIHKALKAGY-IEHPKG---------WVATNVGTP---QGGVLS----------PLLANIYLDA-FDKWMER-KTESLE------------K-G----------KRRRANPE-------------------Y---------------------T----------KMIRESRVNREGY------------------------------------------------------------------------------------------------------------VAPLMGADENFKRVRYVRYA----DDFLIGVS-GSLADCKNLRDEISEFLKRE------------------------------------------------------LELDLNLG-----------KT--------------------------------------------RITHAR--------------SESAAFLGYRIHITDPSKYAQRYV------------------------LRKGRYK--------WTHI-----------------------------------------------------------------------------------------------------------------------------------------------------------------------ST-----------------------RPKMDAPIEKLVEKLGEQKFCK----------PGGRPTSNGKFIHE-SLKEIIVRYRLLEKGLLNYYYMATNYGR------------------------VSARIHYTLKYSC----ALTIGRKMRL--------STLKKVF----KAYGKSL---EVRDE------------KGRCIASYPKIS-------------YARPAGKI--------STAV-VSPFD------------------LIG-------NCAKF---------WKRSLD--------SRGLQCAVCQATEG-------------IEMHHVKHLRKSKDM---------------DWLTRRIVTMNRKQIPVCKE-CHQKI-HRGRYD-------------------GRGLNRL-------------------------IP-------------------------------------------
CAA38288_Schizosaccharomyces_pombe_cob1_intron_1          MRR-------------C-------GIYVYPHRERD-----ILCVKIWTIHLGSWGNPMPNRACVQKV---------------------------------------------LPVTK--------------QISSDGSVQIDTVRAV--------------------------------LPEFQFPSHPQIGD--------CLSW----IETFFSRSLVGFYDQGYT-----------------PGEESCT---------------------------------------NSTIKGMSGKPTSIISNI---------------YTT----------TGPAKVSN---------------DYA----------------------------------------VRDPGV------------------AVDHFDQYG-------PLKEGRSLNSAKISTQWSGSAT-----------LKSSNRSIFNIGLGYINTFL----GVSNVRGFSTGSGRSKNVLNKLDD-----------LSKR--------SKNYPN----LVIDRNL-----YKDFLLNRDMF-------------------LIAYNKLKS-------------------------------------------NPGMM----------------------------THGLKP--DT---------LD---------------------------------------------GMSIDVIDKIIQSLK---------------SEEFNFTPGRRILIDKA-S----GGKRPLTIGSP----------------RDKLVQEILRIVLEAIYE------------------------------------------------------PLFNTASHGFRPGRSCHSALRSIFTN-------FKGCTWWIEGDIKA----CFDSIPHDK------------------------------LIALL-SSKIKDQRFIQLIRKALNAGY-LTENR----------YKYDIVGTP---QGSIVS----------PILANIYLHQ-LDEFIEN-LKSEFDY-----------K-GP---------IARKRTSE-------------------S---------------------R----------HLHYLMAKAKRENAD----------------------------------------------------------------SKTIRKIAIEMRN-----------------------------VPNKIH-GIQSNKLMYVRYA----DDWIVAVN-GSYTQTKEILAKITCFCSS-------------------------------------------------------IGLTVSPT-----------KT--------------------------------------------KITNSY--------------TDKILFLGTNISHSKNVT------------------------------FSRHFGI--------LQRN-----------------------------------------------------------------------------------------------------------------------------------------------------------------------SG-----------------------FILLSAPMDRIAKKLRETGLM-----------LNHKGRSVIRWLPL-DVRQIIGLANSIIRGYDNYYSFVHNRGR------------------------FATYVYFIIKDCV----LRTLAHKLSL--------GTRMKVI----KKFGPDL---SIYDYNSRDE----NNKPKLITQLFKPSW-------------KVNVWGFK-------------SDKVK-----------------LNIR-------TLYAS---------HLSMAN--------LENLQCAACQSTYK-------------VEMHHVRQMKNLKPI--------------KGTLDYLMAKANRKQIPLCRS-CHMKL-HANKLTLN-----------------------------------------------------------------------------------------EDKKV
AAB95256_Venturia_inaequalis_cob1_intron_1                VRC-------------------------DNSPMSSDSVTIVPLTAIIPSGLGWGESPLLNLASLLEA-----------------------------------------------------------------TINSKSISIRTVARYFFY------DEALTSQTIITIYLKLRVA-----------------------------------LVDYRCLILLVSISAWLTLEGENKN--------------CS---------------------------------------KRTSKVMGVASKEDSRTL---------------TLS----------TGLPKGSN---------------SY------------------------------------------RQRSNY--------------STWAVPRRTVYD----LGNAKWKGRVAASILFNRTY----------------------------------------------VSGGDTEEKSNVGLKLNK-----------LSIR--------SKSNPN----SIIDREL-----YT-LATSVDTL-------------------IYAYENIKS-------------------------------------------KPGNM----------------------------TQGVLP--ET---------LD---------------------------------------------GISREKLTKLSDSLR---------------SEKFSFSPSRRIQIPKA-S----GGSRPLSIASP----------------MDKIVQEAMRLVLEAIYD------------------------------------------------------PVFLDCSHGFRPNKSCHTALKSVSQE-------FQPVQWVIEGDLAK----FFDSISHSK------------------------------LMKLV-ESKITDRRFTNLIWKALTAGY-FEFKI----------YKSNIVGTP---QGSIVS----------PILANIFLHQ-LDLFVNC-LKRDFD------------K-G----------TRAPRSKS-------------------S---------------------R----------YYEYHTLKARKAGDT-----------------------------------------------------------------LQLQKLIAERSQ-----------------------------NPSIDFGSESFKRLVYVRYA----DDWIIGIR-GTREQAKYILTKVREFCTS-------------------------------------------------------IDLELSEH-----------KT--------------------------------------------KLTSLH--------------SQPILFLGTSISRSSHVRY-----------------------------SRIGSVRR-------IRRN-----------------------------------------------------------------------------------------------------------------------------------------------------------------------KL-----------------------GLRLEAPLDRIKKKLENSNFM-----------SKGKSSPKFLWLHN-EHDQIILLYNATLRGFLNYYNFAHNYGR------------------------LASYLEYILKQSC----AKLLATKFKL--------GTMAKTY----KKYGGRL-------------------TGNKGKSFLKPS--------------YRITLKFL-------------INPSP------------------IVG-------SLFQ----------EKTTAT--------LDNLKCSLCE--------------------------------------------------------------------------------------------------------------------------------------------------------------------------------
JQ736809_Pyropia_yezoensis_cox1_intron_2                  MNK---------------------------------------FCKTIFSRLGL----------------------------------------------------------CDP---------------------------------------------------KWFYYCPRFMG----------------------------------NTLNVMGYLNLLPIIWILIRRPARFTKIK---------------------------------------------------IINLNVDNSQPKRNNNSN---------------VGN----------TGSPKCRQ---------------AY------------------------------------------GDRVD------------------VVRRI------------KNFERSTVKSFLN-------------------------------------------------RKLYSTGSTINVERKFES-----------FVKR--------AMEFPK----EIIDRDL-----YR-ILCDVNFL-------------------NIAYNNIKS-------------------------------------------KPGNM----------------------------TSGITT--ET---------LD---------------------------------------------GISYDILKDISNSLM---------------EESFHFKPGRRIQIPKP-S----GGERSLTIASP----------------RDKIVQEAIRIILNAVFE------------------------------------------------------PTFLKSSHGFRPKKSCHTALEKIKLE-------FKPVTWVIEGDITK----CFDNIDHNL------------------------------LMKLI-ESKISDRQFTKLISKSLKAGY-FETKV----------ISHNIVGTP---QGSIIS----------PILCNIFMHQ-LDVFVEN-LKNEFD------------K-G----------VRAKNLSS-------------------Y---------------------E----------NSRYKIKCSKRSGDM-----------------------------------------------------------------IKLKKIYKISQR-----------------------------SPVMDFNDSSYKRLRYIRYA----DDWIIGIR-GSFIETRQVLERVRSFLNNV------------------------------------------------------MRLDINDS-----------KT--------------------------------------------KITNLN--------------KDKVVFLGTNIFRSKHVKY-----------------------------FAKSSPS--------KQRQ-----------------------------------------------------------------------------------------------------------------------------------------------------------------------NL-----------------------QLQFHVSTDRIRSKLASISML-----------SGNVPKPRFLWLSL-NHDQIIHLYNSVLRGFINYYSFVGNYSQ------------------------FVSWIRWVIYSSV----AKLLARKFNL---------SVTKVF----KKFGPNL--------------------SSGKFALYDPKF-------------IANEPRFK-------------TDVSP------------------VIP-------NLYAK---------FKSTAT--------LYELVCAKCGSDYR-------------VEMHHIRKMQNLNPK--------------ISEVDRLTVRANRKQISLCRE-CHMKY-HRNKT-------------------------------------------------------------------------------------------------
KP710961_Bangia_fuscopurpurea_cox1_intron_2               MNK---------------------------------------FRKTIFSRLGL----------------------------------------------------------SDP---------------------------------------------------KWFYYCPRLMG----------------------------------NTLNIMGYLNLLPIIWKLIRRPARFTKIK---------------------------------------------------IINLNVDNSQPKRNNNSN---------------VGN----------TGSPKCRQ---------------AY------------------------------------------GDRVD------------------VVRRI------------KNFERSTVKSFLN-------------------------------------------------RKLYSTGSTINVERKFES-----------FVKR--------AMEFPK----ETIDRDL-----YR-ILCDVNFL-------------------NIAYNNIKS-------------------------------------------KPGNM----------------------------TSGITT--ET---------LD---------------------------------------------GISYDILKDISNSLL---------------KESFHFKPGRRIRIPKP-S----GGERSLTIASP----------------RDKIVQEAIRIILNAVFE------------------------------------------------------PTFLKSSHGFRPKKSRSTALEKIKLE-------FKPVTWVIEGDITK----CFDNIDHNL------------------------------LMKLI-ESKISDRQFTKLISKSFKAGY-FETKV----------ISHNIVGTP---QGSIIS----------PILCNIFMHQ-LDVFVEN-LKNEFD------------K-V----------VRAKNLSS-------------------Y---------------------E----------NSRYKIKCAKRSGDM-----------------------------------------------------------------IKLKKIYKISQR-----------------------------SPVMDFNDSSYKRLRYIRYA----DDWIIGIR-GSFIETRQVLEKVRSFLSNV------------------------------------------------------MRLDINDS-----------KT--------------------------------------------KITNLN--------------KDKVVFLGTNIFWSKHVKY-----------------------------SAKSSPS--------KQRQ-----------------------------------------------------------------------------------------------------------------------------------------------------------------------NL-----------------------QLQFHVSTDLIRSKLASISML-----------SGNVPKPRFLWLSL-NHDQIIHLYNSVLRGFLNYYSFVGNYSQ------------------------FVSWIRWVIYSSV----AKLLARKFNL---------SVTKVF----KKFGPNL--------------------SSGKFALYDPKF-------------IANEPRFK-------------TDVSP------------------VIP-------NLYAK---------FKSTAT--------LYELVCAKCGSDHR-------------VEMHYIRKMQNLNPK--------------ISEVDRLMVRANRKQIPLCRE-CHMKY-HRNKT-------------------------------------------------------------------------------------------------
Cymbaxinella_verrucosa_cox1_intron_2                      MRRL------IW-------------------AGKGRRSTMDCYDVHMSTGLGRRESRLLNIASLFEA--------------------EGRQNACANRPRD-----------IVPMAM--------------------------------------------AEWLKAILLLPSLDG----------------------------------GYLGRHGVSEMRRLLWICSRRVTRLAGDT---------------------------------------------------ISVHNEDNSRPKG-TRPN---------------PGN----------SGWPKGRN---------------PY------------------------------------------GHRAG------------------VVQGP------------ASPGRPAVSASLT-------------------------------------------------SRHYSTGSAPKVVRRLKG-----------LTER--------CINHPN----LAVDRNI-----YP-LLCDPYLL-------------------TVAYNNIRS-------------------------------------------KPGNM----------------------------TPGVVP--ET---------LD---------------------------------------------GVSYETVKEISDGLR---------------NETFQFKPGRKTQIPKQ-S----GGLRSLTIAPP----------------RDKIVQEAMRILLNDIFE------------------------------------------------------PTFSDLSHGFRPGRSCHTALQMIQQR-------FKPVTWMIEGDISK----CFDSIDHGL------------------------------LMAII-EKKIKDRQFTKLIWKSLRAGY-FEFHT----------IRHNIAGTP---QGSIIS----------PILSNIFMHQ-LDVFVEE-MKAEFD------------R-G----------SRARNTAE-------------------Y---------------------E----------HRRYLMKRAKRLGNT-----------------------------------------------------------------GELARIYKEAKK-----------------------------NPVMDFRDPSYKRLAYVRYA----DDWVVGVR-GSYKEAERTLDRITEFCRS-------------------------------------------------------ISLTVSQS-----------KT--------------------------------------------KITNLN--------------KDKADFLGVNIFRSKHVKH-----------------------------SRKSSSA--------KQRQ-----------------------------------------------------------------------------------------------------------------------------------------------------------------------NL-----------------------QLQFHVSIDRVRSKLSSASII-----------RNGVAAPRFLWLPL-SHRQIISLYNSVLRGYLNYYCFVGNHSR------------------------LVGWLRWTIYTSA----AMLLGRKYGL---------STTKVF----KRFGPRL-------------------SDGDTAGLHDPD--------------YKATGKFR-------------SKANP------------------IVT-------GLYAK---------HVSIAN--------LERLACEICGSGYR-------------VEMHHVRHMKDLNPA--------------ASVVDRLMARANRKQIPLCRE-CHMKR-HRGEI-------------------------------------------------------------------------------------------------
JN041209_Fusarium_solani_nad2_intron_1                    MRL-------------C-------AICYYGSGRSR-----YYPYISPATELGRGESPKLNLASLF------------------KGGTGGNQSTLIAHRAE------------FPTNKAI------------------------------------------------------------LLQPNLPGASTWGL--------CHFW----DRTYALSQILEWRIWLWI---------------------NCNRV------------------------------------VIYNRNVESWGSKGNEKVT---------------NGT----------KGLPKALK---------------GH------------------------------------------GNRGI------------------VVPVSNNLGN--WLNGQFQRERIPETGVCNYST----------------------------------------------SAGSSSTVSTDGLGKIQK-----------IYKL--------CDENNK----FIVNDRL-----YR-LLFEKNLY-------------------YTAHEKLKS-------------------------------------------KPGNM----------------------------TPGVTP--TT---------LD---------------------------------------------GMSEEVIDEIILSLK---------------MGTFKFSPGRRVYIPKT-N----GGERPLTIAPP----------------RDKLVQECIRMILEAIYE------------------------------------------------------PSFKECSHGFRPNRSCHSALREIKQK-------FVMAKWLIEGDISK----CFDSIDHGK------------------------------LMLIL-NERIKDQRFLELIRKALKAGY-MEGRT----------YSHSIAGTP---QGSIIS----------PILANIYLDK-LDSFVMT-IKSEFD------------M-G----------TKATINPV-------------------Y---------------------K----------SLLNRKDRAKTLEEK--------------------------------------------------------------------LEIHKEILK-----------------------------TPSKLNIDPNFKKLEYVRYA----DDWIIGIR-GSREECASIMNKVRKFLKEE------------------------------------------------------LGLELSEE-----------KT--------------------------------------------NITNVN--------------LEQAEFLSVKIKRSGHTT------------------------------FSHKKNV--------LTRN-----------------------------------------------------------------------------------------------------------------------------------------------------------------------VK-----------------------NIRLTASIEKVTKKLADSGFL-----------KENEPSPKFLWMQE-SKDSIILLYNSVYRGIIQYYRFVDNFND------------------------LSSKVHYILKSSC----VKLLAAKYSA--------KTSSKIY----STFGKNL---KGKD-------------KHSFIKLIL----------------GINTGAFN-------------VKRDD------------------VLL-------RSWAK---------GISTAS--------LEKLSCSICDSDYR-------------VEMHHVRMMKDLNPK--------------ANAIDKIMAKRNRKQIPLCR--------------------------------------------------------------------------------------------------------------
CAB76395_Podospora_anserina_nd5_intron_4                  VRWWAL----FW---------------------NGDIISKHWSNMFLTTKLGGGEIPKLNIAFSHN---------------------------------------------------------------------------------------EEIRSNHGDRLALLVKFSMIKTI---LFEVHLPVVSSHGLQRAWD------------RLNAANLFLELLDRVMACPQTN-----------------C----------------------------------------INNFKVESEQSKENKIQN---------------IWR----------SGLPKTRN---------------SY------------------------------------------GNRGV------------------VLPFVYYNNIYCP-LKKGIRGRTLDFNFRLLST----------------------------------------------SAGSPVQIKSNTNDKLLK-----------LAKH--------CKKNFNG---QIQMDKL-----YR-LMYDSALY-------------------ELAYKKLGA-------------------------------------------SSGRKF------------------GASSGGNINQAGINI--KP---------LDH-----------------------------NHYPL------VGSAEMLSEVIEGIIAELK---------------DSRFRFEGKKVKTLVS----------RPL--TTF----------------RNKLVQEVMRMILEVIFE------------------------------------------------------PTFSEHNHGFRPGRGCHSALKEIKAQAIN----FGVSTWYFEGDISKYLVTCADEVMHASSSFVTSRRGGDGGGKAAAAAALVSSQIERVLMNII-ENKIKDRRFTDLIWKALKAGY-FEFKI----------FKDSNTGTT---QGDILS----------PILSNIYLNE-LDRFISK-LKLEYD------------K-G----------IKPKVNPY-------------------Y---------------------N----------KLCNMKNKTLDVQTR--------------------------------------------------------------------IRIHKLHLK-----------------------------TPYYKTLDPSFKKLVYVRYA----NVWVIGVR-GSKEDCNILLEKIEIFFKDK------------------------------------------------------LNIGGASSRASSSFE-LVPKTL------------------------------------------SSITN----------------AKKVLFLDTVIFSSWHRKHQSL--------------------------TSSSSGF--------MLRN-----------------------------------------------------------------------------------------------------------------------------------------------------------------------GR-----------------------EIRLEAPKQIILQKLNEAGFI-----------TNGKPSPKLLWQHY-NKDTIITLYNSVYR-YINYYSFAENISK------------------------ISSWLHFILKTSC----VKLLASKFKL--------GTICKTY----FKFGKDL-------------------KGDNKIGFVDAMAY------------GINIWDFK-------------ISTKG------------------IIQ-------ILYA----------GTKTSRG---G-A---------------------------------AKPLRSKAAKPE-------SR---------------RTKI------------------------------------------------------------------------------------------------------------------
AAD03894_Sphingomonas_aromaticivorans_intron_2            MPP-----------------------------------------------------------------------------------------------------------------------------------------------------------------------------------------------------------------------------------------------------------------------------------------------------------------------------------------------------------------------------------------------------------------------------------------------------------------------------------------------------------------------------------------------------------------------------------------------------------------------------------------------------------------------IGGRM----------------------------TPGIDG--KT---------FE---------------------------------------------DFGPDRLAPLIASVA---------------TGAYKPKPVRRVFIPKG-K----GKRRPLGIPTR----------------DDRLVQEVARQLLERIYE------------------------------------------------------PVFSKASHGFRPGRSCHTALEHVKAV-------WTGVKWLVDVDVAG----FFENIDHDI------------------------------LLKLL-RKRIDDERFIDLIRDMLKAGV-MEGRA----------HTQTYSGTP---QGGIVS----------PILANIYLHE-LDEFMAG-RITAFE------------K-G----------KTRATNPE-------------------Y---------------------R----------RLAGRIAKRRERLKR--------LEASDN------------------------ADQVTVK-----------------AILAEINTLSKQMRS-----------------------------LPSRDAMDAGFRRLRYCRYA----DDFLIGVI-GSKDDARGVFAEVRTFLTEV------------------------------------------------------LALTVSEE-----------KS--------------------------------------------GIRKA---------------SDGTKFLGYEVRTYTGRQWTVRS-------------------------QNGTQHF--------KRRP----------------------------------------------------------------------------------------------------------------------------------------------------------------------PSE-----------------------VMQLNVPWDRVTAFVARKAYGEW---------SRLRAKHRNHLLSC-SDVEIVLAYNAELRGFANYYALARDVKF------------------------KLNRLEYLQRWSM----FKTLASKHK---------SSVRVVA----ARMRQGL---EYLAGYEVG-------GQPRSVKVWKMTD-------------LNRDR----------------IDPDKVDV----------QPWTQIFS---------------------GSRTDW-----VDRQNATQCEACGRSDL------------PCHVHHVRGMADVAHR---------------DQATRKAIARARKTKVLCVP-CHKAI-HGGPLP-------------------EQRT-------------------------------------------------------------------------
AAD03884_Sphingomonas_aromaticivorans_intron_1            MLP-----------------------------------------------------------------------------------------------------------------------------------------------------------------------------------------------------------------------------------------------------------------------------------------------------------------------------------------------------------------------------------------------------------------------------------------------------------------------------------------------------------------------------------DTIERA-------VRSLPTV--------IRSGR-------KVNGL-----YR-LLKSPLLW-------------------EHAYQRIAP-------------------------------------------NKGAM----------------------------TPGVDG--QT---------FD---------------------------------------------GFSPDKVRSIIERLA---------------NGTYRPQPARRVYIPKA-N----GQKRPLGVPTT----------------EDKLVQEVVRTILEQIYE------------------------------------------------------PLFSRHSHGFRPKRSCHTALESIRAI-------WTGVKWLIDVDVVG----FFDNIDHDV------------------------------LVSLL-EKRIADRRFVRLIRGLLKAGY-VEDWV----------FHKTYSGTP---QGGVVS----------PMLANIYLHE-LDMFMQA-KMAGFD------------K-G----------KQRSPSPD-------------------A---------------------R----------RIRNRLSYVRRTVDQ--------LRAKGR------------------------GDDPRVT-----------------SFLEEIGRLKAERLA-----------------------------VPASDAFDPNYRRLRYCRYA----DDFIIGVT-GSKSEARQIMEEVRTYLSDH------------------------------------------------------LKLAVSAE-----------KS--------------------------------------------GIHKA---------------SDGARFLGYEVRTMTNPNPHKAI-------------------------FDGRPAV--------RRGL-----------------------------------------------------------------------------------------------------------------------------------------------------------------------AD-----------------------RMKLLVPRDRVVRFVNSKEWGDY---------DSFRPVGRAALRFA-SDVEIVLAYNAEWRGFANYYAIADDVKR------------------------KLNKAGYFALLSC----VKTIAGKHR---------TSARRVF----AKLRRGT---DFYISYEVG-------DTTRTIKLWQLKD-------------LQRHTRTWGG-----------IDIPSSA--------------KFVFS-----------------------RTEL-----VERLNARECERCGSNDQ------------PCEVHHVRRIGELQHA---------------GFSRHMAAARQRKRMVLCSR-CHNDV-HAGQPT-------------------DRQRRTARSRGEPNALKGA---------------------------------------------------RSVRRGA
AAB06503_Lactococcus_lactis_ltrb_intron                   MKP---------------------------------------------------------------------------------------------------------------------------------------------------------------------------------------------------------------------------------------------------------------------------------------------------------------------------------------------------------------------------------------------------------------------------------------------------------------------------------------------------------------------------------TMAILER-----------ISKN--------SQENI-----DEVFTRL-----YR-YLLRPDIY-------------------YVAYQNLYS-------------------------------------------NKGAS----------------------------TKGILD--DT---------AD---------------------------------------------GFSEEKIKKIIQSLK---------------DGTYYPQPVRRMYIAKK-N---SKKMRPLGIPTF----------------TDKLIQEAVRIILESIYE------------------------------------------------------PVFEDVSHGFRPQRSCHTALKTIKRE-------FGGARWFVEGDIKG----CFDNIDHVT------------------------------LIGLI-NLKIKDMKMSQLIYKFLKAGY-LENWQ----------YHKTYSGTP---QGGILS----------PLLANIYLHE-LDKFVLQ-LKMKFD------------R-E----------SPERITPE-------------------Y---------------------R----------ELHNEIKRISHRLKK--------LEGE--------------------------------------------------EKAKVLLEYQEKRKR-----------------------------LPTLPCTSQTNKVLKYVRYA----DDFIISVK-GSKEDCQWIKEQLKLFIHNK------------------------------------------------------LKMELSEE-----------KT--------------------------------------------LITHS---------------SQPARFLGYDIRVRRSGTI-----------------------------KRSGKV---------KKRT---------------------------------------------------------------------------------------------------------------------------------------------------------------------L-NG-----------------------SVELLIPLQDKIRQFIFDKKIAIQKK-----DSSWFPVHRKYLIRS-TDLEIITIYNSELRGICNYYGLASNFNQ-------------------------LNYFAYLMEYSC----LKTIASKHK---------GTLSKTI----SMFKDGSGSWGIPYEIK----------QGKQRRYFANFSE------------CKSPYQFTDE-----------ISQAP------------------VLY-------------------GYARNTLE------NRLKAKCCELCGTSDEN----------TSYEIHHVNKVKNLKGK---------------EKWEMAMIAKQRKTLVVCFH-CHRHVIHKHK--------------------------------------------------------------------------------------------------
AAC09454_Marchantia_polymorpha_cox1_intron_2              APG-------------------------YTSSDKK-----SYPLFFVPSRLANKLGHRLNLQRRHS-----------------NMAYSGAASFNRGTAG-------------LPRLGRPE------------------------------------RAEGRARITDLTR--------------------------------------------NARITVDLLSQAAHYGKSTISKPLRRSEL-CTIHCVCTVP------------------GKM---------WGTLHRYQLSNQLIAQGPNPSGSKI---------FLGFTKKGS----------KCLPDTKN--------------KDYV-----------------------------------------GAGKITRPNRD--GF----------------------RRARNSCGFLQSSLAVKEPSSRSYCSIPEVS---DNETSSRS-----------------------NGSARPAPKAAWSDRVRMS----------VSEQIQ------AYLGP-----DNRYNGL-----IH-IISDPTFL-------------------ALCYESIRG-------------------------------------------KPG------------------------------TSGSDA--KP---------LD-----------------------------------------------GPEWFVQVGEKLK---------------KGQFEFSPARRITKPGK------KEKRPLGINSP---------VKQKKCYGEKIVQKALQLVLEAIYE------------------------------------------------------PIFLDCSHGFRIHRSCHTALKRLCLE-------GGHYPWVVEGNIRK----FFDSIPHKV------------------------------ILHKI-SQKVKCHRTLELLQRALRAGY-KDPTSGQ--------VISLDEGTS---QGSVLS----------PLLCNIILHY-LDEFVMK-LRDRFN------------K-G----------KSRRINPE-------------------Y---------------------K----------LLTRHMNANRQD-----------------------------------------------------------------------RSLLIKRRL-----------------------------IPSKDPLDPYFRRILYVRYA----DDFVILVS-GTRLETFAIQASLQNFLHRS------------------------------------------------------LRLELSLE-----------KT--------------------------------------------VVSHLA--------------NKGFHFLGTYCKRTRSRHRIFHV------------------------RTVRGKTI--------KQRS-----------------------------------------------------------------------------------------------------------------------------------------------------------------------TE-----------------------RLRVCAPITKLFYKLKEKGFVKRNEM------GKYVPTARRNLTPL-DHADILELYNQKVRGTLNYYSFASNRSS-------------------------LNQIVHVLHMSC----ALTLALKYKL--------KTASKTF----NRFGKCL---TC---------------PATGMSLFRPSA-------------YKAIHLYN-------------PSPIARA--------------EQVID--------------------ISRSTRS--------ALFRTCALCGST--------------KVEMHHIRYVKDVKAR---------IR-YVTCAYSEWKGALKRKQTPLCSH-HHSVY-HNGQLS-------------------ESEMLALSLYTIHGEMFNY-----------------------------------------------------KIESS
AAF27656_Cryphonectria_parasitica_intron_1                MFL----------------KIKSDLSYIYDREINRDIRRGYSRLDVLIIHL-------VRVAEYKRALWYGL---------PHREECLNGSSHVEANK---------------P--------------DTYKCLHAAEDILSRIYRY-----LCDLAEKYGNRFL-----------------------------------------------------------------------------------GCH---------------------------------------KITHSLYTKSPHGNKQAA---------------KTTWTIN----ITSRQPRDRTASVN-----------LYM---------------------------------------------------------------------------------SMRRRSLHSSVNMKGDSKSTLEVDVLDC---DQEKLAD------------------------EVKPAKVAKRVGVTTIARK----------LLDQS-------KIANQ-------KYYNI-----LN-VLADPNFL-------------------IACYDEIKG-------------------------------------------KQGNM----------------------------TRGYDK--AT---------LD---------------------------------------------GLDYNWFVKTAGELK---------------AGKYNFKPSRRVEIPKA-N----GKTRPLGVGSP----------------RDKIVQKALHAILEAIFE------------------------------------------------------PLFLPSSHGFRPNRSTHSALLKVYLS-------GNKHNWVIQGDITK----CFDSIPHSI------------------------------ILKRI-GAQIGDKKYLNLISKYLEAGH-IDPKTGT--------KVVLNYGTP---QGGILS----------PILSNIVLHE-FDKYMAK-LSESFH------------K-G----------KKRRWNPA-------------------Y---------------------K----------RLLARRGRTKSLEEK--------------------------------------------------------------------QTLLKQMRT-----------------------------MRSIDAFDPNFRRLDYVRYA----DDFVVFIS-GSSKDALFIRNNLKDYLKVN------------------------------------------------------CGLELNVD-----------KT--------------------------------------------AISNLA--------------TEKWKFLGAELSKIKLNANWL---------------------------VSHG-----------RKRI---------------------------------------------------------------------------------------------------------------------------------------------------------------------IGTP-----------------------MLLVNAPISGLISSLKKVGIVRQNLK------QKVFPQGLTSLVNL-CHYDIIRFYNSKIHGILNYYSFAANRNS-------------------------LHSIVWLLRASC----ALTLARKFKL--------RTMSKAF----QKFGRDL---KC---------------PGTGISIFDPGS-------------LKAIHDYK-------------SGPVPGV--------------EGITN-------QVWS----------GKLTKS--------SFGLSCVICGSTTN-------------LEMHHYRSVKEVRAK---------FRKGNEISFAEFRGALLRKQIPLCES-ITNYP-QRGSADTN----------------------------------------------------------------------------------------------
Z72500_Pylaiella_littoralis_cox1_intron_1                 CAI----------------EL---------------FLTLVMLITRLIYPLGLKAFSPTPARN--------------------GLRRSGIKSQLRGPVN---------------------------------PDKVWQATITMI------------------RFTKLIR------------DLGLTL------------------GG-GRNIGKGPSLMWVPSRMYGSPRINIKRF-------------C----------------------------------------YMAANKISQRSKVINDVV---------------LGT----------MGNSNRRK---------------SH------------------------------------------GFGGL------------------VVECC---------------------SLSTRRGPGI-------------------------------------------QHFSGRGINSKE------------------------GA--PQSNGI-----DITNDRL-----TK-VIHDIASLK-----------------NITRYESIKS-------------------------------------------KPGNM----------------------------TPSANS--ET---------LD---------------------------------------------GFGLAWVVKASNNLK---------------AGK-KFSNARRVHIPKPGS----SKLRPLGVVSP----------------RDKVILTAVLQVLEPFYE------------------------------------------------------KKFLDISHAFRPGRGCHTALNFIQLR-------FGNSNWAIE-DIAR----CFDDIDHDI------------------------------LLGIL-RRDIKCDKTIALIKKSLKNPF--EDGV----------TVKPQKGTF---QGSPLS----------PFLCNIYLHE-MDLFIKG-LSEYIS--------------G----------THRRKSPQ-------------------Y---------------------R----------KIQYELSKPSLKVTE-------------------------------------------------------------------RKLLNKKLRA-----------------------------IPSKDPVDPDFRRFSYVRYA----DDFVIGIT-GPKKDCEEVRNKLREFLTKI------------------------------------------------------LALELSMD-----------KT--------------------------------------------IISHFN--------------QEGITFLGTRISGNKEEKVIRKI-------------------------SKNGKIL--------KVRT-----------------------------------------------------------------------------------------------------------------------------------------------------------------------TS-----------------------RARLEAPIEVLLERGMANGFKRLSN-------GKIVPTALRRVVNL-DHSDILRFYNQKIRGILNYYSFADNAKS-------------------------LGVIVHGMKHSC----ALTLGLKLKL--------RVRAKVF----KKFGKYL---EC---------------KESGTKLFIPNS-------------FSRQRNST----LI-------RQPFGA-----------------VLD-------AIWN----------NKLSRS--------SLNMGCLVCGETPS--------------EMHHVRKIKDLKSR----------YDSGIAFWTLQMAAINRKQIPLCKI-HHLAL-HRGTLT-------------------HSERELLEAIRNTKPSSIYIFF-------------------------------------------------------
AB445412_Chattonella_marina_DEM_1001_cox1_intron_1        MPS---------------------------------------------YQFSIKTLFPGIFRN--------------------GCTSSGNESHLRGQVF---------------------------------LKNSWRVTMYKV------------------RFTKLTL------------HAYLPL------------------DI-NSITCNGLFELWFSSRMYRESLITNSGH------------------------------------------------------CYQQIYVKQRPKYIFGGI---------------LKT----------TGHPKGRK---------------PY------------------------------------------GGGDS------------------VRESG--------------------------------------------------------------FR----------RFSSGTNINDQSCVGLQE-----------LMEI--------NKNNL-----DFVNNKL-----IH-IVADSKVL-------------------ILAYEIIKS-------------------------------------------NPGNM----------------------------TPGIDP--TT---------LD---------------------------------------------KIDLNWILTVSKLLI---------------AGKYEFKPARRVYIPKPGK----IDVRPLTISSP----------------RDKVIQQAIYLVLNAIYE------------------------------------------------------PFFLDVSHGSRPRRGTHTALKDIKSK-------FQGVKWCIEADIES----NFPNIDHKI------------------------------LLTLL-KKRIRCSKFLALIKKSIKAGY-VENKK----------LVSSNKGLF---QGNVTS----------PILNNIYLHQ-LDLFMSD-LAESFN------------K-G----------KNRRKSSA-------------------Y---------------------R----------RTLHLMEKSKGDLTK-------------------------------------------------------------------VQELRKNLWK-----------------------------LDSKDPFDPNFKRLHYIRYV----DDFVVGVV-GSLEDTTMIRNKIDGFLKNE------------------------------------------------------LKLSLSYK-----------KT--------------------------------------------TITHFS--------------KEFILFLGTLIKGTWEKDKRIMTI-----------------------KKKRGLSK--------KVRM-----------------------------------------------------------------------------------------------------------------------------------------------------------------------TP-----------------------RVVLKAPIKSIFEKAVLNGFFKVRE-------GQFIPTKIGRCINL-DHQDILRYYNSIIRGVLNYYSFANNRKS-------------------------LGSFVHGLKLSC----ARTLALKYKL--------RHCSKIF----KKFGPKL---RS---------------PDGVVELFIPST-------------FKAIKKFS-------CNVPI---PDD------------------VIL-------SNWN----------KKLTKS--------NLFKSCIICGSPNQ-------------IEMHHVRKVKDLKDK---------VKRKELDFFTTQMAAINRKQVPLCSA-HHLAL-HNNTLS-------------------THERELFLSNVKSLK--------------------------------------------------------------
JQ736809__Pyropia_yezoensis_cox1_intron_1                 MVY------------------------YFKLLISKSLN-WIVNKDRLNYSFCLKTLSLNKVGN--------------------NSIKSGNESLLQEPEF---------------------------------PKNSRLVMLIMN------------------KIIKLIHID--------GSTLNF---------------------I-HNISGNSIYVIWVGTRMFTFPWIIITRQ------------------------------------------------------SHQLLNDMQRSKMSLIEK---------------QKN----------SGYPTNRK---------------IH------------------------------------------EYGTL------------------VV-----------------GGRRIQSSSNYQRGVELR------------------------------------------FLSEKPCISSQECARLVD-----------LRKV--------NSENK-----FQVNKNT-----IH-IISDMNVL-------------------ILAYELIKS-------------------------------------------NPGNM----------------------------TPGVNG--ST---------LD---------------------------------------------GLDKMWLQNISTKIK---------------QGKFLFSPGRKKYIPKPGS----ADKRPLGIASP----------------KEKIVQKAILLVLESIFE------------------------------------------------------PSFLRNSHGFRPNRGNHTALKMVKSE-------FHGVPWIIEGDISK----CFDEIDHSI------------------------------LLGLL-SKRISCDKTLTLIKRGLKAGF-IDLGI----------FTRTKLGTP---QGSILS----------PILCNIYLHE-LDLFLLQ-LKIKFD------------T-G----------TSRAKNPQ-------------------F---------------------R----------KLQYKLSNLKTPLEK--------------------------------------------------------------------KLVRRDLWK-----------------------------VHSLNPLDPNFCRIHFVRYA----DDFIVGVT-SSHEVALEVKNMIKEFLCNH------------------------------------------------------LKLNLNEL-----------KT--------------------------------------------QITHIR--------------EKDIFFLGTLIKGNWKKEKPIRLINF----------------------PSRETSI--------KTRV-----------------------------------------------------------------------------------------------------------------------------------------------------------------------TP-----------------------RLSLHAPIKKLFDKATAEGFFRRDG-------INYKPTFVGKLINM-DHADILFFYNSIVRGVLNYYSFVDNHKS-------------------------LGSWVHYMKFSC----ARTLALKYKL--------RFTSKTF----KKFGSKL---AC---------------PNTKKSLFLPTS-------------FKRTQAFQ-------INSPI---PFE----------------KKLLS---------WS----------KKITKS--------NLNKVCLICGSSLF-------------VEMHHIRSIAGIRTR---------LCSNKADFFSLQMAGINRKQVPLCRE-HHLKL-HNKTLS-------------------PEETLLFQKNMKEI---------------------------------------------------------------
KP710961_Bangia_fuscopurpurea_cox1_intron_1_orf780        MVY------------------------YFKLLISKSLN-WIVNKDRLNYSFCLKTLSLNKVGN--------------------NFIKSGNESLLQEPEF---------------------------------PKNSRLVMLIMN------------------KIIKLIHID--------GSTLNF---------------------I-HNISGNSIYVIWVGTRMFTFPWIIITRQ------------------------------------------------------SHQLLNDMQRSKMSLIEK---------------QKN----------SGYPTNRK---------------IH------------------------------------------GYGTL------------------VV-----------------GGRRIQSSSNYQRGVELR------------------------------------------FLSEKPCISSQECARLVD-----------LRKV--------NSENK-----FQVNKNT-----IH-IISDMNVL-------------------ILAYELIKS-------------------------------------------NPGNM----------------------------TPGVDG--ST---------LD---------------------------------------------GLDKMWLQNISTKIK---------------QGKFLFNPGRKEYISKPSS----ADKRPLGIASP----------------KEKIVQKAILLVLESIFE------------------------------------------------------PSFLRNSHGFRPNRGNHTALKMVKSE-------FHGVPWIIEGDISK----CFDEIDHSI------------------------------LLGLL-SKRISCDKTLTLIKRGLKVGF-IDLGI----------FTRTKLGTP---QGSILS----------PILCNIYLHE-LDLFLLQ-LKIKFD------------T-G----------TSRAKNPQ-------------------F---------------------R----------KLQYKLSNLKLPLEK--------------------------------------------------------------------KLVRRDLWK-----------------------------VHSLNPLDPNFCRIHFVRYA----DDFIVGVT-SSHEVALKVKNMIREFLCNH------------------------------------------------------LKLNLNEL-----------KT--------------------------------------------QITHIR--------------EKDIFFLGTLIKGNWKKEKPIRLINF----------------------PSRETSI--------KTRV-----------------------------------------------------------------------------------------------------------------------------------------------------------------------TP-----------------------RLSLHAPIKKLFDKATAEGFFRRDG-------INYKPTFVGKLINT-DHADILAFYNSIVRGVLNYYSFVDNHKS-------------------------LGSWVHYMKFSC----AKTLALKYKL--------RFTSKIF----KKFGSKL---AC---------------PNTKKSLFLPTS-------------FKRTQAFQ-------INSPI---PFE----------------KKVLS---------WS----------KKITKS--------NLNKVCLICGSSLL-------------VEMHYIRSIADIRIR---------LRSNKADFFSLQMAGISRKQVPLCRE-HHLKL-HNKTLS-------------------PEETLLFQKNIKEI---------------------------------------------------------------
KJ708768_Pyropia_perforata_cox1_intron_1                  MIY------------------------LFKLSTSKSLN-WIVDKDRLNYSLCLKTLSLSEIGN--------------------NFGKSGNESLLREPEF---------------------------------PKNSRQVMLIMN------------------KIIKLIHID--------GFTLNL---------------------I-HNTSGNSIFVIWGGTRIFTSSWIIITRQ------------------------------------------------------GYQPPKDMQRSKMSLFEK---------------QKN----------SGYPTNRK---------------IH------------------------------------------GYGTL------------------VV-----------------GSKRSRSSLSYRRGVELR------------------------------------------FLSEKPCISSNECARLVD-----------LRKV--------NSENK-----FHVNKNT-----IH-IISDMNVL-------------------ILAYELIKS-------------------------------------------NPGNM----------------------------TPGVDG--ST---------LD---------------------------------------------GLNKTWLQNISTKIK---------------QGKFLFSPGRKKYIPKPGS----ADKRPLGIASP----------------REKIVQKAILLVLESIFE------------------------------------------------------PSFLRNSHGFRPNRGNHTALKMVKSE-------FHGVPWIIEGDISK----CFDEIDHSI------------------------------LLRLL-SKRISCDKSLTLIKRGLKAGF-IDLGV----------FTRTKLGTP---QGSILS----------PILCNIYLHE-LDLFLLQ-LKIKFD------------K-G----------SSRVKNPQ-------------------F---------------------R----------KLQYKLSNLKQPLEK--------------------------------------------------------------------KLVRRDLWK-----------------------------VHSLNPLDPNFCRIHFVRYA----DDFIVGVT-SSHDVVLEVKNMIKEFLCNH------------------------------------------------------LKLNLNAL-----------KT--------------------------------------------QITHIR--------------EKDVFFLGTLIKGNWKKEKPIRLVNF----------------------PSRKTSI--------KTRV-----------------------------------------------------------------------------------------------------------------------------------------------------------------------TP-----------------------RLSLHAPIKKLFDKATAEGFFRKDG-------INYKPTFVGKLINM-DHGDILVFYNSIVRGVLNYYSFVDNHKS-------------------------LGSWVHYMKFSC----ARTLALKYKL--------RFASKIF----KKFGSTL---VC---------------PNTKKSLFLPMS-------------FKRTQAFQ-------INSPI---PFE----------------KKVLF---------WS----------KKITKS--------NLNKVCLICGSSQS-------------VEMHHIRSIADIRKK---------LRSNKGNFFSLQMAGINRKQVPLCRE-HHLKL-HNKTLS-------------------PEESLLFQNNIKGI---------------------------------------------------------------
X14669_Neurospora_crassa_cox1_intron_1                    APM-------------C-----------------------FGVGLVFIRPLMFGQVKWPPAGE---------------------IESLGETQTAKRRLKGRNL-INIAIIGLLP-----------------------QLSYTTI------------------RLTNLFTFDLSWSGRLL------------------------RYIK-SRRALSGHFIISLIRQTMTTLGNTHS--------------DCI-----------------------------------SNTKCRDPSITIALAKELRDHL-----------RVALGLN----------LGVPKYHGIAMGL--------N-----------------------------------------RRLGGDGAI------------------VV--------------RGKLGRVAVPSQMIRT----------------------------------------------------------------------------ISSK--AGQ--SAKRGSDDIIVSTSPKDIN----MK-AIANMKNL-------------------VVAYELIKS-------------------------------------------NPGNM----------------------------TKGANP--ET---------LD---------------------------------------------GMNLKFLEKIQRDLR---------------DGKFEFPPARRIQIPKPGK----KETRPLTIASP----------------RDKVVQKAIQLVMEPVFE------------------------------------------------------KIFLDCSHGFRPHRGTKTAIQYVDAK-------FQSSHFIIEADFSK----AFDSIAHSK------------------------------LMEFL-KETITCEKTLKLIRSGLKAGY-IEFGEL---------HNNLDIGTP---QGSILS----------PLLCNIFLHR-LDLFMES-IKAEFN------------I-G----------VKKKRSKE-------------------Y---------------------M----------ALMNKCRYMRSKGQD--------I-----------------------------------------------------SNPELYHAIRNKMLT-----------------------------TPSV-TKDDSYVRVNYVRYA----DDFIIGVE-GSHKTAVAILEKVQSFVTNQ------------------------------------------------------LGLRLNPD-----------KT--------------------------------------------GITKYS--------------VDPVKFLGYKMKAPHMKGIVKPMEVLNAK--------------YNTLEGTETRTI--------ARRK-----------------------------------------------------------------------------------------------------------------------------------------------------------------------KI-----------------------RIRFHMDYEKVLKRLETNRFIRKRTSHTVHNKLIYRGTFKGNLINL-DHADIINYYNSVMRGIYNYYDFTSNAPN-------------------------LANVMWLLTESC----ALTLARKYKL--------KTLSKVF----RKFGKDL---GCDIESAKG--------EKRRISIFKPED-------------FKKKSIMN-------GSNPT-RDPFA------------------GID-------KVWN----------AKFTRS--------NLFATCIICGETKD-------------VEMHHVRKIRDLRNQ-----------ESKLDFFTRQMAAINRKQVPLCKT-HHIGL-HNNTWS-------------------EADKATFRELAKKPSVKSK------------------------------------KKESN--W-------KAKQKNN
Z72500_Pylaiella_littoralis_cox1_intron_2                 VRR-------------C-----------------------ACFSVTRFSQMRVNSLSLKKVTSLPGVAV------------NKGCGKASGDSRLRLNLG-------------IP--------------------RQPETILDMV------------------TLRNLIRLA----------------------------------GT-SLSYWSPQIYDHVVKWLESCVQGSDQDN--------------------------------------------------TNTALQKEVFIAQEPTS---------------------------------RRLKSRKNLRTT-------------------------------------------------------GFNLC----------------------------------FNKGKRSVHSTSCMKEGTQVDT-----------------------------------------PLSLPRRTSSEKIHSINLDEWV-MAT--ELKREVE------KCKNK-----DGRYGNL-----IQ-IIGSLSTI-------------------KLAYLMVKN-------------------------------------------NRGIS----------------------------AKGVDD--SS---------LD---------------------------------------------GISLRTLQAMSNDTL---------------SGRIKFSPVRRVYIKKEGK----TDLRPLGISSP----------------RQKIVQKSIEMVLTSIFE------------------------------------------------------EIFLDCSHGSRIGRSCHTALKNLQLKVGN----VSTYSWVVEGDIKG----CFDNIPHSQ------------------------------IMKRI-KQKVDCLPTINLVKKILDAGY-ILDEDLKKFGRKNAQVFKPDVGTP---QGIILS----------PLFSNIVLHE-LDKFIEVILKEEFS------------K-G----------KKRKANLE-------------------Y---------------------R----------KLRYQIKKEDNLKKH--------------------------------------------------------------------VSSLKIARA-----------------------------FPSKSIEDPDFKRLFYVRFV----DDWVRLVS-GSLSDSRLIRDRVSRKLRE-------------------------------------------------------LGLELNME-----------KT--------------------------------------------KITSLR--------------EGKCRFLGIDFFIRKNTNQHYKPV--------------------SLVKKNTNISI--------RQRF-----------------------------------------------------------------------------------------------------------------------------------------------------------------------TP-----------------------RLIFEAPILEVLTKLQNKGFLKRSSK------GDFFPIGKSNCIPL-THPQILNYFNSRIRGILNYFSCVHNRNE-------------------------LWSIVRFLNYSC----ALTLARKFKL--------KSLAKTF----KRFGKNL---EFVND------------RGKRYHIYRPDNLR----------MLPLNRRFK--------ASQF-VDIDQ------------------LLN-------TSWT----------SSMTLS--------QFDESCAICGTHDN-------------IEIHHIKSIKKVRVK---------------TRTYAQWTGGLSKSIPLCRY-HHKNL-HAGTLS-------------------ADEALKVSSYRGRKLMKAN-----------------------------------------------------LIRSH
BAA22286_Escherichia_coli_intd_intron                     MQR--------------------------------------------------------------------------------------------------------------------------------------------------------------------------------------------------------------------------------------------------------------------------------------------------------------------------------------------------------------------------------------------------------------------------------------------------------------------------------------------------------------------------------------------------KLATW--------AATDP-----SLRIQRL-----LR-LITQPEWL-------------------AEAARITLS-------------------------------------------SKGAH----------------------------TPGVDGVNKT--------MLQ---------------------------------------------ARLAVELQILRDELL---------------SGHYQPLPARRVYIPKS-N----GKLRPLGIP-L----------------RDRIVQRAMLMAMEPIWE------------------------------------------------------SDFHTLSYGFRPERSVHHAIRTVKLQLTDC--GETRGRWVIEGDLSS----YFDTVHHRL------------------------------LMKAV-RRRISDARFMTLLWKTIKAGH-IDVGL----------FRAASEGVP---QGGVIS----------PLLSNIMLNE-FDQYLHE----RYL------------S-G----------KARKDRWY-------------------W---------------------N----------NSIQRGR------------------------------------------------------------------------------------------------------------------STAVRENWQWKPAVAYCRYA----DDFVLIVK-GTKAQVEAIREECRGVLEGS------------------------------------------------------LKLRLNMD-----------KT--------------------------------------------KIPHVN---------------DGFIFLGHRLIRKRSRYG--------------------------------------------EMRVVST-----------------------------------------------------------------------------------------------------------------------------------------------------------------IPQEK-----------------------ARNFAASLTALLWKVRISGEI----------------------------------------------------------------------------------------------------------------------------------------------------------------------------------------------------------------------------LLG-----------------------------------------------------------------------------------------------------------------------------------------------------------------------------------------------------------------------------
AAB86996_Shigella_flexneri_is629_like_orf_intron          MQR--------------------------------------------------------------------------------------------------------------------------------------------------------------------------------------------------------------------------------------------------------------------------------------------------------------------------------------------------------------------------------------------------------------------------------------------------------------------------------------------------------------------------------------------------KLATW--------AATDP-----SLRIQRL-----LR-LITQPEWL-------------------AEAARITLS-------------------------------------------SKGAH----------------------------TPGVDGVNKT--------MLQ---------------------------------------------ARLAVELQILRDELL---------------SXHYQPLPARRVYIPKS-N----GKLRPLGIPAL----------------RDRIVQRAMLMAMEPIWX------------------------------------------------------SDFHTLSYGFRPERSVHHAIRTVKLQLTDC--GETRGRWVIEGDLSS----YFDTVHHRL------------------------------LMKAV-RRRISDARFMTLLWKTIKAGH-IDVGL----------FRAASEGVP---QGGVIS----------PLLSNIMLNE-FDQYLHE----RYL------------S-G----------KARKDRWY-------------------W---------------------N----------NSIQRGR------------------------------------------------------------------------------------------------------------------STAVRENWQWKPAVAYCRYA----DDFVLIVK-GTKAQAEAIREECRGVLEGS------------------------------------------------------LKLRLNMD-----------KT--------------------------------------------KITHVN---------------DGFIFLGHRIIRKRSRYG--------------------------------------------EMRVVST-----------------------------------------------------------------------------------------------------------------------------------------------------------------IPQEK-----------------------ARNFAASLTALLSGNYSE-----------------------------SKVDMAEQLNRKLKGWAMFYQFVDFKAK------------------------VFSYIDRVVFWKL----AHWLARKYRNR------------------YRFPDEV------------------------------------------------------------------------------------------------------------------------------------------------------------------------------------------------------------------------------------------------------------------------VV-----------------------------------------------
AAC09442_Marchantia_polymorpha_orf732                     MDN----------------------------------------------------------------------------------------------------------------------------------------------------------------------------------------------------------------------------------------------------------------------------------------------QLFFKSIIATLPKRIHKCQ-----------------TVSKA-PE-NCAKMPKSIQFR-------------GFS-----------------------------------------GTGEP---------FRR--------------------LDFRMGQRAFSYER------------------------------QRPLA----FLS--F------SSLPGRREGSAWTERLRA-----------LWKH--------CKKDQ------FKAEGL-----FR-LIKDINLW-------------------IAAYKKLSP----------------------------------------GSKNDGER----------------------------PKGTSI--KA---------LETLRDSV----------INPPPTLGGGSSTGRSWPKGHETLERGSKALGPESPKETSLALQK---------KRRRPEMA--SPHTILPRVLRT-H----KVSRALWVVGPSDASLALRGLTQKD--KDILVQEVIRSILETLYE------------------------------------------------------PYFLSCSHGFRPGRSQHTCLKQIRRD-------FVGTVWFIEGETSQ----YFNKIDKQV------------------------------LIGLM-RRRIRDNRFLNLVQKEIKTSL-RAGA-----------------------EGTGVG----------PLLCNIVLHE-LDLFVMR-LKRIVD------------R-G----------RRRAVNPE-------------------S---------------------K----------ELW--RQSAAL---------------------------------------------------------------------IDRTTAHRARVPF------------------------PSGAFGRGLGHPQETRQINYVRFA----DDFLIGVI-GPRALAERIRGLVTRFIEVR------------------------------------------------------LKLRLTLD-----------KTRKPIQSRPNTLPAHYVPMGPKETGPKVENDFTISGG--PGKKKTQIFCITK-------------NKKIPFLGYLISRDSKHTYNL---------------------------VRRGRRY--------RIRR-----------------------------------------------------------------------------------------------------------------------------------------------------------------------SG-----------------------GLSLLVDMQKVINRLAEKGFCD----------KSGHPKPNFAYFQY-PQSYSVARIASILRGLANYYHLANSKRQ------------------------CVTRLSYILRTSL----AKTYAAKFKL--------GTAAKVF----AKGGRDL---SKPIKAKKA------------------------------------------------------RRPLL----------------NRVLG---------------------SKTTAHRRR--------------GAGSEGHSPAIPYTRYGQIKLPDTKPLTKNWQPGQAR--LNC-----------------IAKKNLYQN-CNREG-----------------------------------------------------------------------------------------------------ND
JF973315_Treubia_lacunosa                                 MDN----------------------------------------------------------------------------------------------------------------------------------------------------------------------------------------------------------------------------------------------------------------------------------------------PLLFKSLIATSPRRIHKCK-----------------TVSKA-PE-NCAKMPKSIQLP-------------AFS-----------------------------------------GTALR--------AFGC--------------------LDFRMGQRAW-------------------------------------------------------SSLPGGGEGSAWNEHLRA-----------LWKH--------CQKEQ------FKAEGL-----FR-LIKDINLW-------------------IATYKKLSP----------------------------------------GSKNGGER----------------------------PKGTSI--KA---------LETLRDSV----------INP---LGGGSPTGRSWPKGHETIGRGGQALGPEGPKARRAALQE---------KCRRPEMAFQFPHTSRPRSLRT-H----KVSRALWAVGPSDASSALRGLTQKD--KDILVQEVIRTILETVYE------------------------------------------------------PYFLSCSHGFRPGRSQHTCLKQIRRD-------FVGTVWFIEGQTSQ----CFNKINKQV------------------------------LIGLM-RRRIQDNGFLNLVQKELETSL-RAGAE----------------GITK--AKGAFG----------ALLCNIVLHE-LDLFVMR-LKRIVD------------R-G----------RRGAVNPE-------------------S---------------------K----------ELWRQRQSAAL---------------------------------------------------------------------IDRTTAHRARVTF------------------------PSGAFGLGLGHPQETRQINYVRFA----DYFIIGII-GPRALAERIRCLVTRFIEVR------------------------------------------------------LKLNLH-------------RTRKPLQSRPNTL--HYVPM-----GPKAGNGFPISAHVVPGEKEKTIFCITK-------------NKKIPFLGYLISRDSKHTYNL---------------------------VRRGRRY--------RIRR-----------------------------------------------------------------------------------------------------------------------------------------------------------------------SG-----------------------GLSLLVDMQKVINRLAEKGFRD----------KSGHPKPNFAYFQY-PQSYSVARIASILRGLTNYYHLANSKRP------------------------CVTRLSYILRTSL----AKTYAAKFKL--------GTAAKVF----AKGGRDL---SKPIKAKKG------------------------------------------------------RRPLL----------------NRVLG---------------------SKTIAHR----------------GAESEGHFPAIPYTRYGQIKLPDTKPLTKNWQPGQAR--LNC-----------------IAKINLCQN-CHREG-----------------------------------------------------------------------------------------------------NA
KP165386_Klebsormidium_flaccidum_NIES_2285_cox2_intron_1  MIL-----------------------------------------------------------------------------------------------------------------------------------------------------------IKHQKLV------------------------------------------------------------------------------------CSISRFMRNHFERVGIGAFGRTGEPRTVGIAFEGQRASSTCLPERDLVTGKRS----------------------------LFR-AKGKGPKSMD------------CGQSY------------------------------------------------------------------------------------KGKHLQDVAYRKWSSLSFS-----------------------------------------SSDELGSPTSTWIERLST-----------LQGL-------------RP---GAKAQRL-----WA-LVDDINLW-------------------VAAYKKLAP-------------------------------------------NPGSM----------------------------TKGGAG--GT---------ID---------------------------------------------GTSMRSLKALRDSVV---------------ECKFRFGTTRRVYIPKP-Q----GGKRPLGIPEF----------------QDRLVQEVVRTILEAIYE------------------------------------------------------PKFLPNSHGFRPGRSQHTCLKQIRRD-------FRGTIWYIEGDISK----CFDSINHDF------------------------------LLRTL-SYSIQDHKFLALIKTGLQTNT-LMPEKN---------IEKTLVGTP---QGGVCS----------PLLSNIMLHE-LDVFLAK-LKRIID------------R-G----------KERKMSRK-------------------Y---------------------G----------ALTSLRSRAKKSGSI-----------------------------------------------------------------QRYRDSLKQARK-----------------------------VGYGDPLDVHFRRLNFVRYA----DDFLIGII-GPRKLATRVKELISRFLSAK------------------------------------------------------LKLKLSAE-----------KT--------------------------------------------LITRAR--------------GSDIPFLGYKINHGPSNMYTYRRR-----------------------YQGKWRTV--------RVRR-----------------------------------------------------------------------------------------------------------------------------------------------------------------------AG-----------------------HIRLLVQMKKVIGSLASKGFCD----------RYGEPKPNFHSFQD-PQSYTVSRVGSILRGISHYYHLAETKRK------------------------CVSRVSSILTHSL----AKTFAAKFKL--------GTRSKIF----ALAGKDL---SRPLKAKPG-------KTAAGITDLKLTQWA-----------IEAGGNLKG-----------------------------------TLK-----------------------------------------------------GIPYTSARDVSKPDLLPLRPQWKR--------------------------KKKIGISKI----------------------------------------------------------------------------------------------------------R--
EF463011_Chlorokybus_atmophyticus_SAG_48_80_atp9_intron_1 MLLTVAA-KWTWL--------------------------------------------------------------------TPSLAITGATAEWITTACHEKESLDLISLKISPDHSFELELNGN--RKREVGADKPVVHYRSICKNKYTVSPQGPDAIKTSRTLTILGTPVQYEPK--NQTLNSNFTRREAIKRNCTKPHQQRWINEKYRFPSGHLILPLSVKFLP--------------LGGSFLPGCSGSLFVKEY----GVTTHGGTGETRKDMGYFVWQRAHSTRLLERDLVRGKR----------------------LFTSTVVGKE-AEGKGPKSMDVKKDI----------AYSN-------------------------------------------------------------------------------RVQKGKVLSDDTIDTRYNFKVESIV----------------------------------RTTQITDRNSGYRSTYAERLHT-----------LWKL--------SSSPH------FQPSGL-----WK-LVRDINLW-------------------IAAYKKLAP-------------------------------------------NPGSL----------------------------TKSGAG--GK---------ID---------------------------------------------GTSLKSLEWLRDRVS---------------EGKFQFGRSEKVYTLKP-K---VGNGIPLDIPEF----------------QDRLVQEVVRTILEVLYE------------------------------------------------------PQFLESSHGFRPNKSQHTAMVDVRQK-------FKGVVWCIKGDISK----SFDTIDKKK------------------------------LITQM-RKKVKDEKFCHLIYKGLKSRL-LMPEGI---------MEVLKKGIS---QKGICS----------PLLCNIALHQ-LDLFIER-LKKIVN------------KVD----------SSHIVSQP-------------------Y--------------------QS----------QMVPQRERAAIGTGD----------------------------------------------------------------WRGAIKAIKMARK-----------------------------MGYGDHQDPNLRRLTYVRYA----DDFLIGVT-GPKKLAERIGELVSRFLKIR------------------------------------------------------LNLTLNQE-----------KI--------------------------------------------VISKLS--------------GKKIPFLGFQIYQPPLKEFTSTQK-----------------------VGKQNTSFA-------KMRKIEQ------------------------------------------------------------------------------------------------------------------------------------------------------------------VRYG-----------------------DIHIYADTQYVINHLAEQGFCD----------KRGFSKPNFRYYQD-PQSFTVNKIRSILHRIDNYYTICKNRRR------------------------FISRIMKILRGSI----CKTFAAKYKL--------KSQRAVY----KIAGKDL---SNPIKPPN---------KTKTVAALHCTALH-----------------------------------------------------CTALH-----------------------------------CTALHCTALHCTAL-------HCTALHCTALHCTALHCTA--------------------------------LHCTA-LHCTALHEWRLR------------------------------------------------------------------------------------------------
AAC09431_Marchantia_polymorpha_cox2_intron_2              ATVRSP--------------------------------------IVMSMGLNTWALNRASLSSARQVYDSSLPRKWWETKACRKSEIEGSLSFAAGLWKAQDH------LANLPSLFEMR--------SCSGESKFLSVELNLMLSG------SNPVTRTSARIKALSLTMVQSVQAGD---------SAVPIPRMRAD-YLHHWGQ-----------------------------------------------------------------------------------GTKRHLVATRPIGDTGEIPAW---------SHVLGSQRIHMTC-LLLTHPRKRK------------ALCEH---------------------------------------KATGKGSKHLP------YLC---------------------------RFYSISS---------------------------------------------------TNSAPWDPKVDVSDYVRNG-------VDALVDLWIS-----SFRRR-----DWIYHDL-----SN-YLKSMDIW-------------------SIAYQKLRP-------------------------------------------NPGSM----------------------------NPGTHG--LT---------ID---------------------------------------------GTSFRKLQALRDAVL-------------DSESPYEWGGTKIITKPGK------REKISLGIPCF----------------QDRIVQEVLKMLLEPIYE------------------------------------------------------SIFSRRSHGWRPGRSAHTALRTIRSD-------FKKTNWIVPGNINK----LFDIVNHGI------------------------------LCHIM-RRKIRDKKLLKLIAGGLKAKIHMPYGN----------IEESNLGTP---QGRILS----------PILSNIYLHE-FDIWIEE-RIQQYN------------L-G----------RKETRSWV-------------------------------------------------------------------------------------------------------------------------------------LLRKQGKMRKA-----------------------------RLRSDPFNPLYRRMEYRRYG----DDFLIAIR-GPLSDAKAIRQECETFLREK------------------------------------------------------LKLLLNME-----------KT--------------------------------------------HIKHI---------------SVGIPFLGHRIGRRVVHTKQRY-------------------------QTQEGWRW--------RIKK-----------------------------------------------------------------------------------------------------------------------------------------------------------------------KV-----------------------ILTMDADMNQLKLRLQQQAYLA----------GNGDPLPNFGLMSL-PQSEANRRMNSILRGYANWYQFAGNKRG------------------------AIAYLAYVLRSSL----AKMFAAKFKL--------HSLKKVF----QIAGNDL---GRALEARYP-----VGVTDSQVEAWQQSVSGK-------------------------------GTPRD------------------ILG-------------------------------------------------------------FWEISQ------------------------------------RNRV------RSRLLGHTKK-----------------------------------------------------------------------------R--------------------
AAD16434_Pseudomonas_putida_intron                        MPP-------------------------------------------------------------------------------------------------------------------------------------VGVTVSLVA---------------------------------------------------------------------------------------------------------------------------------------------------------------------------------------------VMQKFPTAET----------------------------------------------------------------------------------IILSP------------GQKPRMMPDSA-------------------------------------------------------------------------------KVSMA--------SVAWT-----SAKSGTL-----ME-RVLAPANL-------------------RRAYQRVVS-------------------------------------------NKG------------------------------APGADG--MTVA------DLA---------------------------------------------GHVKQYWPILKARLM---------------AGEYHPQAVRAVEIPKP-Q----GGTRQLGIPSV----------------VDRLIQQALQQQLTPIFD------------------------------------------------------PLFSDYSYGFRPGRSAHQAVGMARAHV------ASGYRWCVELDLEK----FFDRVNHDI------------------------------LMACI-ERRIEDKGALRLIRRYLEAGV-MSGGI----------VSQRQEGTP---QGGPLS----------PLLSNILLDE-FDRKLKR--------------------------------------------------------------------------------------------------------------------------------------------------------------------------------------------------------------------------------RGHRFVRYA----DDANIMSA--LLGLVNRCLANVERFLCQR------------------------------------------------------LKLTVNRK-----------KS--------------------------------------------QVAEAW----------------KCDYLGYGMSMHQQP----------------------------------------------RLRV---------------------------------------------------------------------------------------------------------------------------------------------------------------------ATMS-----------------------LGRLRDRLRILLRSVRARK-----------------------------VATVIERINPVLRGWAGYFKLSQSKRP-------------------------LEKMDGWVRHKL----RCVIWRQWKR-------PSTRARNL----MRLGLSE---ERAYKSAFNGRGPWWNSGASHVNQALPKKL------------WDRLGLVS------------------------------------ILD----------------------------------------------------------------------------------------------------TINRLSRVT----------------------------------------------------------------------------------------------------------------
AAB68949_Pseudomonas_alcaligenes_intron                   MPP-------------------------------------------------------------------------------------------------------------------------------------VGVAVSLVT---------------------------------------------------------------------------------------------------------------------------------------------------------------------------------------------VMQKFPTAET----------------------------------------------------------------------------------VIPNP------------GQKPRVMPDSA-------------------------------------------------------------------------------KVPAA--------SATWT-----NAEPDTL-----ME-RVLAPANL-------------------RRAYQRVVS-------------------------------------------NKG------------------------------APGADG--MTVA------DLA---------------------------------------------GYVKQYWPTLKARLL---------------AGEYHPQAVRAVEIPKP-Q----GGTRQLGIPSV----------------VDRLIQQALQQQLTPIFD------------------------------------------------------PLFSDYSYGFRPGRSTHQAIEMARAHV------TAGHRWCVELDLEK----FFDRVNHDI------------------------------LMACI-ERRIKDKCVLRLIRRYLEAGI-MSGGV----------VSPRQEGTP---QGGPLS----------PLLSNILLDE-LDRELER--------------------------------------------------------------------------------------------------------------------------------------------------------------------------------------------------------------------------------RGHRFVRYA----DDANIYVR--SPRAGERVLVSVERFLRER------------------------------------------------------LKLTVNRK-----------KS--------------------------------------------QVARAW----------------KCDYLGYGMSWHQQP----------------------------------------------RLRV---------------------------------------------------------------------------------------------------------------------------------------------------------------------ARMS-----------------------LDRLRDRLRMLLRSVRARK-----------------------------MATVIERINPVLRGWASYFKLSQSKRP-------------------------LEELDGWVRHKL----RCVIWRQWKQ-------PPTRLRNL----MRLGLSE---ERANKSAFNGRGPWWNSGAQHMNYALPKKL------------WDRLGLVS------------------------------------ILD----------------------------------------------------------------------------------------------------TINRLSRNLNRR-VRNRT-HGGVRG---------------------------------------------------------------------------------------------RRV
BAA90841_Bacillus_halodurans_intron                       ----------------------------------------------------------------------------------------------------------------------------------------------------------------------------------------------------------------------------------------------------------------------------------------------------------------------------------------------------------------------------------------------------------------------------------------------------------------------------------------------------------------------------------------------------------------------------------M-----LE-RILSRENL-------------------IQALERVEK-------------------------------------------NKG------------------------------SYGVDE--MDVK------SLR---------------------------------------------LHLHENWTSIRNEII---------------EGSYFPKPVRRVEIPKP-N----GGVRKLGIPTV----------------MDRFLQQAIAQILTQLYD------------------------------------------------------PTFSERSFGFRPHRRGHNAVRQAKQWM------KEGYRWVVDIDLEK----FFDKVNHDR------------------------------LMRKL-SSRIQDPRVLQLIRRYLQTGV-MERGL----------VSPNTEGTP---QGGPLS----------PLLSNIVLDE-LDNELEK--------------------------------------------------------------------------------------------------------------------------------------------------------------------------------------------------------------------------------RGLKFVRYA----DDCNIYVR--SKRAGLRIMESVTSFIENR------------------------------------------------------LKLKVNRE-----------KS--------------------------------------------AVDRPW----------------NRKFLGFSFTRGKDP----------------------------------------------KMRV---------------------------------------------------------------------------------------------------------------------------------------------------------------------SKES-----------------------VKRLKQRIRELTSRRHSMK-----------------------------MSDRLRRLNRYLTGWLGYYQLVDTPSI-------------------------LAQIDAWIRRRL----RMIRWKEWKT-------TSARQKNL----VRLGIKK---AKAWQWANSRKGYWRVAHSPIMDYALNSEY------------WKGQGLMS------------------------------------LAE-----------------------RYQT----------------------------------------------------------------------------RRWT------------------------------------------------------------------------------------------------------------------
AAC38715_Streptococcus_pneumoniae_intron                  -------------------------------------------------------------------------------------------------------------------------------------------------------------------------------------------------------------------------------------------------------------------------------------------------------------------------------------------------------------------------------------------------------------------------------------------------------------------------------------------------------------------------------------------------------------------------------MSKL-----LD-KILSRENM-------------------LEAYNQVKS-------------------------------------------NKG------------------------------SAGIDG--MTIE------EMD---------------------------------------------NYLRQNWRLTKELIK---------------QRKYKPQPVLKVEIPKP-D----GGIRQLGIPTV----------------MDRMIQQAIVQVMSPICE------------------------------------------------------PHFSDTSYGFRPNRSCEKAIMKLLEYL------NDGYEWIVDIDLEK----FFDTVPQDR------------------------------LMSLV-HNIIEDGDTESLIRKYLHSGV-IINGQ----------RYKTLVGTP---QGGNLS----------PLLSNIMLNE-LDKELEK--------------------------------------------------------------------------------------------------------------------------------------------------------------------------------------------------------------------------------RGLRFVRYA----DDCVITV--GSEAAAKRVMYSVSRFIEKR------------------------------------------------------LGLKVNMT-----------KT--------------------------------------------KITRPR----------------ELKYLGFGFWKSSDGW---------------------------------------------KSRP---------------------------------------------------------------------------------------------------------------------------------------------------------------------HQDS-----------------------VRRFKLKLKKLTQRKWSID-----------------------------LTRRIEQLNLSIRGWINYFSLGNMKSI-------------------------VASIDERLRTRL----RMIIWKQWKK-------KSRRLWGL----LKLGVPK---WIADKVSGWGDHYQLVAQKSVLKRAISKPV------------LEKRGLVS------------------------------------CLD-----------------------------------------------------------------------------------------------------------------YYLER-HALKVS------------------------------------------------------------------------------------------------
BAA82060_Bacillus_megaterium_intron                       MLK--------------------------------------------------------------------------------------------------------------------------------------------------------------------------------------------------------------------------------------------------------------------------------------------------------------------------------------------------RKKLRHN-----------EY-------------------------------------------------------------------------------------------------------------------------------------------------------------YDMQYN-------FDSLYAQ--------SANGQ-------NFYGL-----LD-LMQSDDNI-------------------RLAYRNIKR-------------------------------------------NTGSK----------------------------TAGDDG--LT---------IE---------------------------------------------DINRLSVSEVVSTIQ-------------RMFEYYTPQAVRRVFIPKA-N----GKTRPLGIPTI----------------WDRLFQQCILQVLEPICE------------------------------------------------------AKFYKHSYGFRPNRNTHHAKARFETLIN-----RACLYHCVDVDIKG----FFDNVNHAK------------------------------LIKQLWSLGIRDKALLSIISRLLKAEI-IGEGF-------------PKKGTP---QGGILS----------PLLSNIVLNE-LDWWVSN-QWESFETH----------K--------------------------------------LY---------------------K--------------------------------------------------------------------------------------------------------------------------------SNLGRYNALKQSNLKHCYIVRYA----DDFKILCR--TRSQAIKMYYAVNDFLHTR------------------------------------------------------LRLEISEQ-----------KS--------------------------------------------KVVNLK--------------KNSSEFLGFRSKAHLKKTKKRTLY---------------------------------------VARS-------------------------------------------------------------------------------------------------------------------------------------------------------------------HMTKNA-----------------------LKNAQIKVKQTIKEIQKH-----------------------------QSVENVWHFNTVIMGIQNYYSAASHITD------------------------DLTELNYRLHKAL----FNRLKELRKE------------ATF----QDFPKSL---QKRYKGYEC-----KYFKIKEMVLIPIHAQR-----------CKINLNFSQIICN--------YTTVGRDKIHQNLRAINKQTLTRVMKQFIPSRSIEYN----------DNRISRFI------AQYGKCAVTGVELGLD----------EWHCHHKTPYHLTKDDSY------------------------GNLMILHKS-VHLLI-HLRDLE------------------------KIQVLLNSLKLNEK----------------------------------------------------------
AAD32327_Bacillus_anthracis_px01_23_intron                MNG-------------------------------------------------------------------------------------------------------------------------------------------------------------------------------------------------------------------------------------------------------------------------------------------------------------------------------------------NSKSAPKGKKLRHN-----------EY-------------------------------------------------------------------------------------------------------------------------------------------------------------YGIQPV-------LDNLYQK--------ATKGN-------SFKNL-----MS-IIISDENI-------------------LLAYRNIKG-------------------------------------------NKGSR----------------------------TAACDN--VN---------IK---------------------------------------------NIEGMEQSYFLNEVK-------------RRFQNYQPQKVRRKEISKP-N----GQTRPLGIPAM----------------WDRIIQQCILQVMEPICE------------------------------------------------------AHFSNRSYGFRPNRSAEHALADASVRVN-----KQNLTYVVDVDIKG----FFDEVNHVK------------------------------LMRQLWTLGIRDKQLLVIIRKILKAPVQMPDGT----------TMFPTKGTP---QGGILS----------PILANVNLNE-FDWWISR-QWETFKA--------------------------KKVKPRC--------------MRGIW-----------------------------------------------------------------------------------------------------------------------------------------------------CNDVVTTQLTKTSKMKPMYIVRYA----DDFKIFTN--TRSNAEKIFKATQMWLEER------------------------------------------------------LKLSISAE-----------KS--------------------------------------------KVTNLT--------------KQQSEFLGFTLKAVKKGKKKNG-----------------------------------------DTRY---------------------------------------------------------------------------------------------------------------------------------------------------------------IAVTHVSPKAL-------------------EKTKQDLAKQVRRIQKTPNSN-----------------------------ETIKRISIYNSMVIGKHNYYKIATHASQ------------------------DFSKMNHNLDHIM----Y----------------------------NRFPKST------------------------------------------------------------------------------------------------------------------MEVKATQM-------------------------------------------------------------------------DTRI------------------------------------------------------------------------------------------------------------------
CAA67199_Clostridium_difficile_orf14_intron               MTV----------------------------------------------------------------------------------------------------------------------------------------------------------------------------------------------------------------------------------------------------------------------------------------------------------------------------------------------KVSNKKALRFN-----------EY-------------------------------------------------------------------------------------------------------------------------------------------------------------YDTQKI-------QDELYQL--------SAEGS------HVFRDL-----MS-YITQEENI-------------------LLAYRNIKS-------------------------------------------NKGSK----------------------------TAGTNK--RT---------II---------------------------------------------DVGEENPYQLVQYVQ-------------NRFNNFQPHSIRRVEIPKP-N----GKTRPLGIPTI----------------EDRLVQQCIKQILEPILE------------------------------------------------------AKFHKHSYGFRPERSSHHAIAIFQQWT------FKGFHYVVDIDIKG----FFDNVNHGK------------------------------LVKQLWTMKIRDKTFISILSRMLKAEV------------KG--IGKSTKGTP---QGGILS----------PLLANVVLNE-LDWWIDS-QWDGFPTKR---------K---------------------------------------Y---------------------S----------SLLS---------------------------------------------------------------------------------------------------------------------KTQSIRKYSNLKEIKIVRYA----DDFKIMCK--DYHTAQKIFLATKQWLKVR------------------------------------------------------LDLDISPE-----------KS--------------------------------------------KVTNLR--------------KNYSDFLGFKLKVKKGKANGY------------------------------------------TNRS-------------------------------------------------------------------------------------------------------------------------------------------------------------------RMCDKA-----------------------KINAVDKTKDNIKTIAAN-----------------------------PTVDNVNKYNSVVLGLHNYYKIATLVNL------------------------DFVDIAFTVNKSL--D-CRTKNIRNKH--------GTLTSTY----QKFYKQY---------------NWKKRFIANMILFPIAGIK-----------FTMPRIFPKDWNR--------YTPEGRLFIHQRLK-MDMHTVYYLLENSNPNKSVEFN----------DNRISLFI------AQQGKCHVSGENLSKD----------NMEVHHIKPLSLGGNDNY------------------------KNLVIVTKE-THKLI-HATKRETIVHYLPLVLKK----ERSLEKLNKLRALAGNSEIEMN----------------Y-----------------------------------------
KP710961_Bangia_fuscopurpurea_cox1_intron_1_orf813        MQK------------------------------------IIQRNVTCLLRLG--------------------------------------------------------------------------------WVIRAAVNFSMMCM---------------ARITNLILNDMMINR-------HLFAKKQIN--------STWNWIT----------------------------------------ALCSSD-------------------------------------FSAKELYSQRRKSNLARA---------------LTT--------SVQYVPRKFN--------------QKY---------------DMQS----------------VKPIQTAGKRSLSTD--------C-----------------------RSGNRVWSSSLLIATSEGSQLWI---------SRNEAEKLFQG-------------------ISLKLEKSSDKVKNKISKEQFIQTILDYEIYKK--------NCGLN-----YYSLPRV-----YH-FLSNPHFL-------------------LYSYSLIINR---------------------------------------------KV----------------------------SYGIDG--VP---------VS---------------------------------------------NVTMSGIINLAEDVR---------------NHSYTPKPSRKLQIPKP-N----GEMRPLGIASS----------------RDKILQQAIYLLLEPFFE------------------------------------------------------PKFEPSSHGFRKGKSTHTCLQEMSLK-------WKNVTWLIEFDIQK----MFDKINHLI------------------------------LQRIL-KTYVKEKSVLDLINKMTKVGY-INLQNLSDS------KLEAKQGTP---QGSIIS----------PLFANIYLNM-FDKWIDKELIPMFS------------Q-A----------HSGSLNPN-------------------Y--------------------QKSQKWSGNNWEKIMHCIKKETPKVNA---------------------------------------------KVIR-------------QYIQKIRTLQTARK------------------------------GIPYFKYEEAYSRLYYVRYA----DDFVLGYM-GPKKDTLKIIQLISFYLKSV------------------------------------------------------LELEVNAE-----------KT--------------------------------------------NTKHH---------------KDGIIFLGYLVLGNYARN------------------------------VMSNTDI--------QRRS-----------------------------------------------------------------------------------------------------------------------------------------------------------------------SN-----------------------ALTFKIPLQKLLKRFKERGFIQVAKKG---NNVKYVARRLDKWLFLSADTEIIRRYKAVMTGLKNYYCGSNYQST-------------------------LYELFALLKRSA----ALTLASKYKF--------QSAKKSF----DKWGKDL---TFKSTTKEG--------KESVLSLKIPLSLGKG---RFNTKIYSLEKVLD-------------INPQGNAP-------------PKTLN-------------------------------VIVSANELDCVIPSCSNK------------AAHWHHIKHRRKIISE---------------KARVKSNLDLIARQIPVCKL-HHLEI-HRGKYN-------------------GPSLTCLPGY-----------------------------------------DVGNIK---------------TYKKV
JQ736808_Porphyra_haitanensis_cox1_intron_1               MQK------------------------------------IIQRNVTCLLRLG--------------------------------------------------------------------------------WAIRAAVNFSMMCM---------------ARITNLILNDMMINR-------HLFAKKQIN--------STWNWIT----------------------------------------ALCSSD-------------------------------------FSAKELYSQRGKSNLARA---------------LTT--------SVQYVPRKFN--------------RKY---------------DMQS----------------VKPIQTAGKRSLSTD--------C-----------------------RSGNRVWSSSLLIATSEGSQLWI---------SRNEAEKLFQG-------------------ISSKLEKSSDKVKNKISKEQFIQTILDYEIYKK--------NCGLN-----YHSLPRV-----YH-FLSNPHFL-------------------LYSYSLIINR---------------------------------------------KV----------------------------SYGIDG--VP---------VS---------------------------------------------NVTMPGIINLAEDVR---------------NHSYTPKPSRKLQIPKP-N----GEMRPLGIASS----------------RDKILQQAIYLLLEPFFE------------------------------------------------------PKFESSSHGFRQGKSTHTCLQEMSLK-------WKNVTWLIEFDIQK----MFDKINHLI------------------------------LQRIL-KTYVKEKSVIDLINKMTKVGY-INLQNLSDS------KLEAKQGTP---QGSIIS----------PLFANIYLNM-FDKWIDKELIPMFS------------Q-A----------HSGSLNPK-------------------Y--------------------QKSQKWSGNNWEKIMHCIKKETPKVNA---------------------------------------------KVIR-------------QSIQKIRTLQAARE------------------------------GIPYLKYEEAYSRLYYVRYA----DDFVLGYM-GPKKDTLKIIQLISFYLKSV------------------------------------------------------LELEVNVE-----------KT--------------------------------------------NTKHH---------------KDGIIFLGYLVLGNYARN------------------------------VMSNTDI--------QRRS-----------------------------------------------------------------------------------------------------------------------------------------------------------------------SN-----------------------ALTFKIPLQKLLKRFKERGFIQVAKKG---NNVKYVARRLDKWLFLSSDTEIIRRYKAVMTGLKNYYCGSNYQST-------------------------LYELFVLLKRSA----ALTLASKYKF--------QSAKKSF----DKWGKDL---TFKSTTKEG--------KESVLSLKVPLSLGKG---RFNTKMYSLEKVLD-------------INPQGNAP-------------PKTLN-------------------------------VIVSANELDCVIPSCSNK------------AAHWHHIKHRRKIISE---------------KARVKSNLDLIARQIPVCKL-HHLEI-HRGKYN-------------------GPSLTCLPGY-----------------------------------------DVGNIK---------------TYKKV
AAD03095_Porphyra_purpurea_lsu_rrna_intron_1              MMK----------------------------------------------------------------------------------------------------------------------------------------------------------------------------------------------------------------------------------------------------------------------------------------------------------------------------------------------------------------------------------------------------------------------------------------------------------------------------------------------------------------------WNNIIWKNKEIWLYKLQRQ----------IFNL--------SKMGD-----MEKVFFI-----QKQLIKHENAN-------------------FLAVRKVTQ------------------------------------------DNLGKR----------------------------TAGVDK--IS--------------------------------------------------------SLTPDERMELVRNIH----------------VDQNSDKILRVTIPKP-N----GSVRNLGIPTI----------------RDRAKQCLVKFALEPQYE------------------------------------------------------AIFEPNSYGFRPGRSANDARKAIVKCL------QRKPKHILDADIKG----CFDNIDHSK------------------------------LLEKL-NTFPL---FRNQINTWLKVGV-LSDFQGNKT------EIIPQSGTP---QGGTIS----------PLLANIALHG-IEKLVSK--------------------------------------------------------------------------------------------------------------------------------------------------------------------------------------------------------------------------------RGVYLIRYA----DDFLVLCN--EEKELLEAKQKIEVFLKT-------------------------------------------------------IGLEFSAE-----------KT--------------------------------------------KITYSAYSSP--------KKSSGIDFLGFNFVNYKVGKHKAS-------------------------KDSHGKLTDWMS----RCQP---------------------------------------------------------------------------------------------------------------------------------------------------------------------SIKS-----------------------IDRHLKDIKSILKKSSGIS-----------------------------QKVLISKLAPVINGWTRYFAVCNATKT-------------------------FSFCSMRTFYLL----KTWSQKKSRSG-------TKVSKHW----IKVDEAN--WVFGLIE-----------NDEVIKLKRHDQTN-----------IIISTKVSKE-----------GSPYDGKV------TYWSKR----LS-----SSNKYGSL--------LRTLLK--------MKGPKCDMCRIYFNDSD---------RIEIDHITPRNQGGTSHW------------------------DNLRLLHGH-CHDTR-HSKN---D----------------------------------------------------------------------------------------------
AAD03096_Porphyra_purpurea_lsu_rrna_intron_2              MQK----------------------------------------------------------------------------------------------------------------------------------------------------------------------------------------------------------------------------------------------------------------------------------------------------------------------------------------------------------------------------------------------------------------------------------------------------------------------------------------------------------------------WTQVNWKLKEIWLYRLQCK----------IFKF--------SKEGD-----MNSVFLI-----QKQIIKHDFSK-------------------FLAVRKVTQ------------------------------------------DNLGKR----------------------------TAGVDR--IS--------------------------------------------------------NLTPDERMELVQNIQ----------------IDNKSDKIRRVTILKP-N----GKERHLGIPTI----------------RDRAKQCLVKFALEPQYE------------------------------------------------------AIFEPNSYGFRPGRSSNDARQAIVKCL------QQLPKHVLDADIER----CFDNIDHSK------------------------------LIHGI-NTFPL---LREQVRAWLKACI-LTGFKENIK------EVIPEAGTP---QGGIIS----------PLLANIALHG-MEKAVCK--------------------------------------------------------------------------------------------------------------------------------------------------------------------------------------------------------------------------------SGVYLIRYA----DDFLILCN--EEKELSEAKNKIEIFLQN-------------------------------------------------------LGLKLSES-----------KT--------------------------------------------KITYTGSSEY--------SRTKGVDFLGFNFVNYKVGKHTSA-------------------------KNNQGIATGWKS----RCQP---------------------------------------------------------------------------------------------------------------------------------------------------------------------SYKS-----------------------IESHLDNIKDITKKSTGLS-----------------------------QKVLISKLAPVISGWTKYFSVCSATKT-------------------------FSYCSVRTFYLL----RKWAKKRKRIG-------AGITRYW----ISIGSAE--RVFGLKE-----------GDKIIKLTHHDQRN-----------IILSTKIAGQ-----------SSPYDGRV------TYWAKR----LS-----VNNKYGQL--------LKRLLK--------TKGPQCDMCNLYFIDSD---------RIEIDHIIPRSHGGTSDW------------------------KNLRLMHGH-CHDIR-HSKAVNT-----------------------------------------------------------------------------------------------
CAA50529_Calothrix_sp_orf1_intron                         MSN---------------------------------------------------------------------------------------------------------------------------------------------------------------------------------------------------------------------------------------------------------------------------------------------------------------------------------------------TSLKTTAE-----------------------------------------------------------------------------------------------------------------------------------------------------------------WNTIPWRKLERSVYKLQKR----------IYQA--------SQRGD-----TKAVRKL-----QKTLMRSWSGK-------------------ALAVRKVTQ------------------------------------------DNQGKK----------------------------AAGIDG--VK--------------------------------------------------------SLKPSARLTLVMNMK----------------LNHKVKATRRVWIPKPGN----VEKRPLGIPTM----------------QDRATQSLVKLALEPEWE------------------------------------------------------AKFEPNSYGFRPGRNAHDAREAIFNSI------RYSNKWVLDADISK----CFDKINHEK------------------------------LLTKI-NTFPT---MRRQIKAWLKAGV-LDNGH----------FSETTEGTP---QGGVIS----------PLLANIALHG-LEKLVKE-FAASQR--------------G----------------------------------------------------------------------------------------------------------------------------------------------------------------------------------------------------GKVKNQNSISLIRYA----DDFVILAP--NKTQIIVLKEIVKTWLAE-------------------------------------------------------MGLELNPN-----------KT--------------------------------------------RIVSTFKSSE-----IFASQEVGFNFLGFNVKQYKVGKNDSG-------------------------KLSNGKKLGYKT----LIKP---------------------------------------------------------------------------------------------------------------------------------------------------------------------SVKS-----------------------VKKHYDDIARIIDNHKNAA-----------------------------QETLISKLNPVIRGWVNYYSTSVSKEI-------------------------FSKLSHLIYQKL----KRWGKRRHPD----KSNVWVTKKYW----HTVGGDN--WVFAATKN----------GEITMRLFKHSQKE-----------IVRHVKVKGD-----------ASPFDGNL------KYWSSR---------KGENPLVPKR--------VAILLK--------KXLGKCSHCGLYFREDD---------LIEIDHIIPKSQGGKDVY------------------------DNLQALHRH-CHDVK-TATDNSYNQ----------------PKSDTEINVM-------------------------W-----------------------------------------
BAA31792_Escherichia_coli_plasmid_p0157_intron            MTE-------------------------------------------------------------------------------------------------------------------------------------------------------------------------------------------------------------------------------------------------------------------------------------------------------------------------------QATT-------CKGASLLNGDS-----------------------------------------------------------------------------------------------------------------------------------------------------------------WHSINWRQCYREVRRLQAR----------IVKA--------TREGK-----HGKVKSL-----QWILTHSFSGR-------------------AVAVRRVTE-------------------------------------------NSGKR----------------------------TPGVDG--QT---------WS-----------------------------------------------SPEVKFLAINLLK---------------RRGYKPQPLKRVYIPKS-N----GKSRPLGIPTM----------------KDRAMQALYLLALEPVAE------------------------------------------------------VTADQRSFGFRTGRSTADAIAQCFCVLAQ----KTSAEWVLEGDIRG----CFDNISHQW------------------------------LIDNT----STDR---QILTKWLKAGY-REKGQ----------LFPVNSGTP---QGGIIS----------PVLANIALDG-LEALLASEFKKRTV------------K-G------------------------------------------------------------------------------------------------------------------------------------------------------------------------------------------------------RLVNPKVNYVRYA----DDFIITGE-SKELLESQVLPVVRRFMAER-------------------------------------------------------GLMLSPE-----------KT--------------------------------------------KITHI---------------EEGFDFLGQNIRKYGGKM---------------------------------------------LIKP---------------------------------------------------------------------------------------------------------------------------------------------------------------------SKAN-----------------------VSSFLKKIRAVIKGNKAMD-----------------------------QLTLIRMLNPMIKGWAAYHQHIVAKVA-------------------------FNKVDNEIWLAL----WRWAVRRHPN----KGKKWIRKRYF----HQQGARN--WSFSTATGEL----LANGKPQYANLRKAIDTP-----------INRFKPIKIA-----------ANPFDPQW-----EMYFEERCADKMR----------------HKLQGRKKLIQIWF-----EQRGRCPICDERITSDS---------QWQVHHIIRRVDGGSNCL------------------------SNLIMLHPM-CHTLV-HAKGIHV-----------------------------------------VK--------PAH----------------------------------ESGLRKA
AE003999_Xylella_fastidiosa_dnmt_intron                   ERK-------------------------------------------------------------------------------------------------------------------------------------------------------------------------------------------------------------------------------------------------------------------------------------------------------------------------------QMTTQAAC----AGALSGDSGG-----------------------------------------------------------------------------------------------------------------------------------------------------------------WHCIDWANCHREVRRLQTR----------IVKA--------TQEGR-----WGKVKAL-----QWLLTHSFSGK-------------------ALAVRRVTE-------------------------------------------NQGKK----------------------------TPGVDK--VV---------WG-----------------------------------------------TPEKKENAVDELR---------------RHGHKARPLRRVYIPKS-N----GKLRPLGIPTM----------------RDRAMQALHLLSLLPVSE------------------------------------------------------TQADGCSYGFRPERSVADAVDRCFRALNG----QHSAQWILEADIKG----CFDHISHDW------------------------------LLGNV----PMDK---RMLEMWLKCGF-MEAGA----------WSETEAGTP---QGGIIS----------PTLANMALDG-LEQLLEQSFRSRMR------------D-R------------------------------------------------------------------------------------------------------------------------------------------------------------------------------------------------------QITNPKVNLVRYA----DDFVITGD-SEKLLIKEVKPLVERFLADR-------------------------------------------------------GLTLSAE-----------KT--------------------------------------------RVTHI---------------DEGFDFLGQNVRKYKGKL---------------------------------------------LIKP---------------------------------------------------------------------------------------------------------------------------------------------------------------------SAAS-----------------------LKNCADKIRAIVRSNKAAN-----------------------------QASLIHLLNPVIQGWANFHRHIVAKKT-------------------------FKSLDDHVWRAL----WKWALRRHPA----KGKKWIRHRYF------------------------------------------------------------------------------------------------------------------------------------------------------------------------------------------------------------------------------HA----------------------------------------------------------------------------------------------------
CAB81565_Pseudomonas_sp_kappa_gamma_intron                MTV----------------------------------------------------------------------------------------------------------------------------------------------------------------------------------------------------------------------------------------------------------------------------------------------------------------------------IGSAAKTDAIG----TGAPSHAERM-----------------------------------------------------------------------------------------------------------------------------------------------------------------WLQANWGLIKEDVKRLQAR----------IAKA--------TMEGR-----WGKVKAL-----QHLLTRSHNGK-------------------MLAVKRVTE-------------------------------------------NRGKR----------------------------TPGVDG--KI---------WA-----------------------------------------------TPAAKSSGMESMR---------------HRSYRALPLRRIYIPKS-N----GQKRPLGIPRM----------------LCRSMQALWKLALEPVSE------------------------------------------------------SLADPNSYGFRPNRSTADAIEYCFITLAK----RTSPVWVLEGDIRG----CFDNFNHEW------------------------------MLKNI----PMDK---TILRRWLQAGF-IDEGT----------LFATQAGTP---QGGIIS----------PVIANMALDG-LEAAVHASVGPTKR---------------------------------------------------------------------------------------------------------------------------------------------------------------------------------------------------------------------ARERSKINVVRYA----DDFVVTGI-SKEILEHSVLPAVRQFMAIR-------------------------------------------------------GLELSEE-----------KT--------------------------------------------KITHI---------------AEGFDFLGQNVRKYQGKL---------------------------------------------LIKP---------------------------------------------------------------------------------------------------------------------------------------------------------------------ANKS-----------------------VKALLDKVREIVKSNKSAT-----------------------------QANLILQLNPIIRGWAMYHRHVVSKSL-------------------------FSSIDAQIWRLL----WTWALRRHPN----KGAGWVRQRYF----HTVRYQN--WVFRAQTK-------VGGIVQRWWLFRASTIP-----------IVRHVKIRGL-----------ANPFDPAW-----SSYFARR-RSAMD-----------------------------------------------------------------------------------------------------------------------------------------------------------------------VD----------------------------------------------------
Z48620_Pylaiella_littoralis_lsu_rrna_intron_2             GNH-------------------------------------------------------------------------------------------------------------------------------------------------------------------------------------------------------------------------------------------------------------------------------------------------------------------------------------------------------FE-------NMSIPY-----------------------------------------------------------------IIPFN--------------------------------------------------------------------------WHDIDWANVQSKVCYYQNN----------LAVA--------ELKGD-----SGLVTKL-----QRNLVNSFAGR-------------------ALAVRAITT-------------------------------------------NKGKN----------------------------TPGING--EI---------WD-----------------------------------------------TSIKKLDAIHRLG--------------RVSNYSCSPVKRVYIPKS-G----GKLRPLGIPNM----------------YDRGLQYLWKLALDPIAE------------------------------------------------------CRADRHSYGFRKGRSTQDVHTILHLLLSP----KSRCDWVLEADIRG----FFDNINHDW------------------------------IIQNI----PMDK---NILREWLKAGA-LETTTQE--------FHKGIAGVP---QGGPIS----------PLIANMTLDG-LEVWVANSVKHLYK------------K-S----------------------------------------------------------------------------------------------------------------------------------------------------------------------------------------------------KETSWSPKVNVVRYA----DDFVVTAA-TKRILEDIVKPSIQDFLASR-------------------------------------------------------GLVLNQE-----------KT--------------------------------------------CITSV---------------KKGFDFVGFNFRVYPDKSGP------------------------------KGAKS--------IVKP---------------------------------------------------------------------------------------------------------------------------------------------------------------------TKEG-----------------------KRRLRSKIRNAVKTNKSSG-------------------------------EIIVELNPILRGWANYYKATSAKKV-------------------------FTSIGKYVWDKT----WTWAKRKHRQ----LNFRDLAKLYY----TRRKKRK--WIFKGEW-----------MDKELTIFLIDSVA-----------IRRHSLARN------------YNPYLLDN-----EDYFIER-NKRLS-----SSNLWNER--------HSKLLR--------RDKYKCKVCNEYICGED---------KVEIHHIKPKSLGGDDAI------------------------SNNVVLHAE-CHKQLTHTKSRSL-----------------------------------------------------------------------------------------------
X55877_Bryopsis_maxima_rbcl_intron_1                      MAQ----------------------------------------------------------------------------------------------------------------------------------------------------------------------------------------------------------------------------------------------------------------------------------------------------------------------------------------------------------------------------------------------------------------------------------------------------------------------------------------------------------------------------------VRNLKYR----------IFMA--------KLEGN-----RRTLRRL-----QKLMLDSRHKI-------------------LLSVRRVTV------------------------------------------INDGKI----------------------------IPGIDK--VL---------IK-----------------------------------------------DKNDRMVLVEKLY------------KMNILQYEPKPVKRIQIPKS-N----GKTRPLGIPTI----------------LDRCIQAIVLNALQPEWE------------------------------------------------------ACFEANSYGFRPGRSAHDAIGRVFNVLSVKSNGNNNKPWILDAHIEG----FFDNICHQD------------------------------ILEKL-DNFPA----KKLINRWLKAGY-MEEDI----------FSKTEKGTP---KGSIIS----------PLLANIALYE-LEEFLKA----------------SPDSTG-------------------------------------------------------------------------------------------------------------------------------------------------------------------------------------------------------RVRGNRVYVRYA----DDFIVICA--SKTEAQQTKKQISGWLKTK-------------------------------------------------------GLRFAPN-----------KI--------------------------------------------KISDI---------------DKGFEFLGVDIRHVSTNAS----------------------------HKTKGKML--------LIRP---------------------------------------------------------------------------------------------------------------------------------------------------------------------STKA-----------------------IDKITQKLKKEWFLPRSKL-----------------------------IETVLTRLNPMITGWANYHQKFSSTDI-------------------------FNKLDNWTFQKS----WNYASRMHAN----KSKHWIYDKYY-GNFNLNRKDR--WIFGDKETGRY-------------LKKFAWFN-----------IKRHVVVKGY-----------NSPCDPRL-----QEYWEER-RKTLY------------------------------------------------------------------------------------------------------------------------------------------------------------------------------------------------------------------------KVSRT
AAD32311_Bacillus_anthracis_px01_07_intron                MNTVNM----------------------------------------------------------------------------------------------------------------------------------------------------------------------------------------------------------------------------------------------------------------------------------------------------------------------------------------KSAVSPQVTQ-----------------------------------------------------------------------------------------------------------------------------------------------------------------WNSIQWKEIENYVKKLRQR----------IYRA--------EQFGN-----KRKVRKL-----QRLMLRSKANL-------------------LLSIKRVTQ------------------------------------------INQGKR----------------------------TAGIDG--IT---------TN-----------------------------------------------TPEDRVKLFHLLK------------GYSVRNIKAFPVKRAYIPKK-N----GKKRPLGIPVI----------------KDRIFQNMVKNALEPQWE------------------------------------------------------CRFESMSYGFRPKRSAHDAMANLFLKLSR----GTNRAWIFEGDFQG----CFDNLNHEH------------------------------ILSCI-EGFP----YSNAINQWLNAGC-IDNKT----------FYKTETGTP---QGGIIS----------PLLANIALHG-MEKELGV-------------------R---------------------------------------YH--------------------------------------------------------------------------------------------------------------------------------------------------------FPKRDGAMLYPDSIGIVRYA----DDFVIVCN--SKEEAESMYAKLQPYLDKR-------------------------------------------------------GLKLAEE-----------KT--------------------------------------------RVVHI---------------TDGFDFLGFNFRQYPTKE---------------------------------GSQL--------FIKP---------------------------------------------------------------------------------------------------------------------------------------------------------------------SNQS-----------------------VKKAKEKISEIFKSHRGRS-----------------------------IGQLIRKLNPVITGIANYWSPVVAKVI-------------------------YGDIDSYVHKKV----MHHLKYKHHR----KGARWINKKYFHPDHTGVSQDK--WLLTDP------------DNHKNQLIRMRWTP-----------IVRHVLIKYK-----------NSPDDANL-----KKYFAKRDEKIFN---------------RFNTNSKRKLAK--------KTKYKCRVCNNSLVGEE---------PLESNHIVPKVIGGKDEY------------------------DNLELLHCS-CHKQH-HALLEWYGN----------------GKQLPKVQAYLKSQKIPIN--------------------------------SKKAVRTMLNTFTF-------KKFKY
Z48620_Pylaiella_littoralis_lsu_rrna_intron_1             EMK---------------------------------------------------------------------------------------------------------------------------------------------------------------------------------------------------------------------------------------------------------------------------------------------------------------------------------------------------------------------------------------------------------------------------------------ALNKK--------------------------------------------------------------------------WNSIDWKTTRTFVSDLQQK----------MVVA--------YKNNN-----WSEVFRL-----QQQLMHSFEGR-------------------ATAVRKVVS-------------------------------------------NEGSK----------------------------TKGPDG--KT---------WK-----------------------------------------------KSQDKYRAIADIR---------DHLLTKSGSYKAGAVRRVWIPKS-S---PGELRPLGIPNM----------------IDRALQALVLSCLDPIVE------------------------------------------------------ENSDSCSYGFRKYRSTNDAIQRIRFILDK----AGAPRYIWDADISK----CFDNISHTF------------------------------LNKVV-RENLC-RKGCELVEAWLKAPI-IEKGS----------KSYPSRGTP---QGGVLS----------PLLCNMTLNG-LENVIRDGLPSSSS------------TAG-------------------------------------------------------------------------------------------------------------------------------------------------------------------------------------------------------RKLKGRWVVRYA----DDFIITNPIGKSQFIDNDIPLINKFMADR-------------------------------------------------------GLEISEK-----------KS--------------------------------------------RIIDLE--------------KESFNFLGWKISQRKRNISVN--------------------------KASDSRLV-------LVVEP---------------------------------------------------------------------------------------------------------------------------------------------------------------------TKES-----------------------IKRLKSRIKLEFRSNK-------------------------------PIGALIKDLNPVLRGWANYYRGSYHSQQ------------------------SFQSIGHYVYQLF----WKWAQKKHSS----RNKQWIYDRYI----VRTEKSL----------------LAIGVDKNLLLYDITQAK-----------QIRVSNLKNN-----------INPYT-------DNDYFVNR--VILR----------------DADKFRKAIYK--------LNKFRCFVCRGSLYGDE---------PIHLHHLIARKDGGEYTL------------------------KNIVPVHAI-CHDSITYAVK--------------------------------------------------------------------------------------------------
S05341_Oocystacea_sp_petd_intron_1                        MKR-----------------------------------------------------------------------------------------------------------------------------------------------------------------------------------------------------------------------------------------------------------------------------------------------------------------------------------------------------------------IKLKY--------------------------------------------------------------------------------------RKLKRQQFIKVEK---------------------------------F-----------NIGIDMVECHRWLENKQES----------IACA--------KREGN-----IVLVEKL-----AQEIVNSSFGR-------------------AVAVQTVAS-------------------------------------------SKGSR----------------------------SPGLSR--ES---------FKT--------------------------------------------NKNYVAMMATLEQIT-------------SNPHKYKATPLSRIYIPKR-D----GSARPLSIPSY----------------TDRCLQALYKLAIEPMAE------------------------------------------------------EVADLSSYGFRPMRNVSWAVGRVLNGLNN---PLANYQYVVEIDIKG----CVDNINHQF------------------------------ISQVT------PFIPKKILWAWLKCGY-IERNSNT--------LQPTTTGVP---QGGIIS----------PLIMNLTLDG-LEFHIYKKIQKSSS-----------------------------------------------------------------------------------------------------------------------------------------------------------------------------------------------------------------------QSKGNTYCRYA----DDMVILTT--TEETALIALPAVKEFLAVR-------------------------------------------------------GLEVKLA-----------KT--------------------------------------------TIKNII------------NDRNGFEFLSFRFRKVYRRN---------------------------------------------RKRL---------------------------------------------------------------------------------------------------------------------------------------------------------------TSQVGIPISA-----------------------IKNFRKNIKAISKTRKS-------------------------------LDTINDEINAVFRDCGYYYRFAHTSGY------------------------VFSSLGYWLWKQFYKHCYKRTKDKFDKANHTKINEIVLSSYF----KPIGSGL---STKP--------FVIDKKGKPHSLFSIRSIE--------------------------------YCPPTYTDS---ARNAFIFEDSVTLT-------------------KVNMRSKSSWKRVILEKWGPCCGLCRKNLEINS--------IPYELHHILPKRFGGKDTP------------------------NNMVLLCKSPCHQLV-SSSIQK--------------------ADVSEIQNYISLGIL--------E-------IPM---------------DYLENLKTSQ------------SQSSY
P19593_Scenedesmus_obliquus_petd_intron_1                 MKR-----------------------------------------------------------------------------------------------------------------------------------------------------------------------------------------------------------------------------------------------------------------------------------------------------------------------------------------------------------------IKLKY--------------------------------------------------------------------------------------RKLKRQQFIKVEK---------------------------------F-----------NIGIDMVECHRWLENKQES----------IACA--------KREGN-----IVLVEKL-----AQEIVNSSFGR-------------------AVAVQTVAS-------------------------------------------SKGSR----------------------------SPGLSR--ES---------FKT--------------------------------------------NKNYVAMMATLEQIT-------------SNPHKYKATPLSRIYIPKR-D----GSARPLSIPSY----------------TDRCLQALYKLAIEPMAE------------------------------------------------------EVADLSSYGFRPMRNVSWAVGRVLNGLNN---PLANYQYVVEIDIKG----CVDNINHQF------------------------------ISQVT------PFIPKKILWAWLKCGY-IERNSNT--------LQPTTTGVP---QGGIIS----------PLIMNLTLDG-LEFHIYKKIQKSSS-----------------------------------------------------------------------------------------------------------------------------------------------------------------------------------------------------------------------QSKGNTYCRYA----DDMVILTT--TEETALIALPAVKEFLAVR-------------------------------------------------------GLEVKLA-----------KT--------------------------------------------TIKNII------------NDRNGFEFLSFRFRKVYRRN---------------------------------------------RKRL---------------------------------------------------------------------------------------------------------------------------------------------------------------TSQVGIPISA-----------------------IKNFRKNIKAISKTRKS-------------------------------LDTINDEINAVFRDCGYYYRFAHTSGY------------------------VFSSLGYWLWKQFYKHCYKRTKDKFDKANHTKINEIVLSSYF----KPIGSGL---STKP--------FVIDKKGKPHSLFSIRSIE--------------------------------YCPPTYTDS---ARNAFIFEDSVTLT-------------------KVNMRSKSSWKRVILEKWGPCCGLCRKNLEINS--------IPYELHHILPKRFGGKDTP------------------------NNMVLLCKSPCHQLV-SSSIQK--------------------ADVSEIQNYISLGIL--------E-------IPM---------------DYLENLKTSQ------------SQSSY
CAA72334_Sinorhizobium_meliloti_orfb_intron               MT----------------------------------------------------------------------------------------------------------------------------------------------------------------------------------------------------------------------------------------------------------------------------------------------------------------------------------------------------------------------------------------------------------------------------------------------------------------------------------------------------------------------------------------------------------------SESTT-----------------DKPFRIEKRRV-------------------YEAYKAVKA-------------------------------------------NRG------------------------------AAGVDG--QT---------LE------------------------------------------IFEKDLAANLYKIWNRMS---------------SGTYFPPPVRAVSIPKK-A----GGERVLGVPTV----------------SDRIAQMVVKQMIEPDLD------------------------------------------------------SLFLPDSYGYRPGKSALDAVGVTRQR-------CWKYDWVLEFDIKG----LFDNLPHDL------------------------------LLKAV-RKDVKCNWALLYIERWLTAPM-EKNGE----------VIERSRGTP---QGGVVS----------PILANLFLHYAFDLWMTR------------------------------------------------------------------------------------------------------------------------------------------------------------------------------------------------------------------------------THPDLPWCRYA----DDGLVHCQ--SEQQAEALRVELSSRLAA-------------------------------------------------------CGLQMHPT-----------KT--------------------------------------------KIVYCKDQRR-----REAYPNVTFDFLGYQFRPRRVAN---------------------------------------------TQRD-----------------------------------------------------------------------------------------------------------------------------------------------------------EFFCGYTPAVSPTA-----------------------LKSMRATIKSLNIPRQTPG----------------------------TLAEIAKQLNPLLRGWIAYYGRYSRSAL--------------------------STLADYVNQKL----RAWIRRKFKR----FQSHKTRASLF---LRKLAREN---------------------------------------------------------------------------------------------------------------------------------------------------------------------------------------------------PGLF------VHWKAFGTNTFT------------------------------------------------------------------------------------------------
CAA54637_Escherichia_coli_int_b_intron                    MTK-------------------------------------------------------------------------------------------------------------------------------------------------------------------------------------------------------------------------------------------------------------------------------------------------------------------------------------------------------------------------------------------------------------------------------------------------------------------------------------------------------------------------------------------------------------------------------------TKAFNIDKSLV-------------------VSAYRRVKT-------------------------------------------SAG------------------------------AAGIDK--QS---------LA------------------------------------------DFDKRLVDNLYKIWNRLS---------------SGSYFPPAVKAVAIPKK-L----GGERILGIPTV----------------SDRIAQTVVKLAFEPQVE------------------------------------------------------PHFLADSYGYRPNKSALDAIGVTRKR-------CWYYDWVLEFDIKG----LFDNIPHEL------------------------------IMKAV-DKHNPARWVKLYIQRWLTAPMVMSDGE----------VRARTMGTP---QGGVIS----------PLLANLFMHYVFDKWLAK------------------------------------------------------------------------------------------------------------------------------------------------------------------------------------------------------------------------------YYPKVPWYRYA----DDGILHCH--SEAEATEMREVLRKRFSE-------------------------------------------------------CGLEMHPE-----------KT--------------------------------------------RVIYCKDGSR-----KGDYEHTMFDFLGYTFRRRVVKN---------------------------------------------VKRN-----------------------------------------------------------------------------------------------------------------------------------------------------------SLFVSFTPAASKSA-----------------------LKAMRREIKATGIRKRVDL----------------------------SIEQIAKWINPKLNGWINYYGRYTCSEL--------------------------YSVFRYINKAL----VRWGRKKYKM----LSRYKTRASKF---LEEMAKRS---------------------------------------------------------------------------------------------------------------------------------------------------------------------------------------------------PQLF------AHWRLKMRGGLV------------------------------------------------------------------------------------------------
AAC82519_Serratia_marcescens_intron                       MMY------------------------------------------------------------------------------------------------------------------------------------------------------------------------------------------------------------------------------------------------------------------------------------------------------------------------------GEEKSDSLIVAA-KQANNPKGAE-----------------------------------------------------SVERRSGAKGNAEQ----------------------------------------------------------------------------------------------PHMRRTQSRESMSQRLSR-----------VREA--------AKQRK-----KERFTAL-----FH--LLTVEAL-------------------EAAFLSLSR-------------------------------------------KA-------------------------------AAGVDG--IRW--------MD-------------------------------------------YAGNMKNNITDLHRRLH---------------QGSYRAQPGRRHYIPKA-D----GKQRPLGIASL----------------EDKIVQYALVKILNAVYE------------------------------------------------------NDFMGFSYGFRPGRSQHDALDALATGLV-----RTNVNWVLDADISQ----FFDRVSHEW------------------------------LIRFT-EHRIGDRRVIRLIRKWLTAGT-SEEGQ----------WRATEEGTP---QGAVIS----------PLLANIYLHYVFDLWAHQ-WRRRYA------------T-G-----------------------------------------------------------------------------------------------------------------------------------------------------------------------------------------------------------NVVMVRYA----DDIVIGFD--KRYDARRFRIAMQRRLRE-------------------------------------------------------FGLTVHPE-----------KT--------------------------------------------RLMEFGRFAAENRAIRGKGKPETFNFLGFTHISGKDRN---------------------------------GRFM--------LIRK-----------------------------------------------------------------------------------------------------------------------------------------------------------------------TR-----------------------RDRMTATLKAIKDGLRRRWHY--------------------------SIPEQGKWLRRVVQGYLNYHSVPGNFPT-------------------------MQKFRTHVTNLW----RRALRRRSQK--DD----TTWTKAN----KLAAAWL--------------------------------------------------------------------------------------------------------------------------------------------------------PRVRVLHPWPVERFTAR------------------------------------------HPRQEP----------------------------------------------------------------------------------------GA------
CAA50081_Euglena_gracilis_psbc_intron_4                   MIF--------------------------------------------------------------------------------------------------------------------------------------------------------------------------------------------------------------------------------------------------------------------------------------------------------------------------------------------------------------YEIFQVSF------------------------------------------------------------------------------------------------------------------------------------------------YQNFLWEKSVRLLFKVQRR----------LFKV--------SYIHD-----KKNLYEL-----QKLIFQSNCAR-------------------LLAIREVTQ------------------------------------------LSFNKK----------------------------ISGVDG--KT--------------------------------------------------------TLNFLERFELNEYLR-------------KNWNNWKPQSLRKRCVFDL-N----ENLISDTISTI----------------SDRSWQVLIKFALEPVHE------------------------------------------------------AFFHPFNFGFRYNVPIYKVQQAILLNLSNI--SFGSKKRILKVELNC----NFSIFNYDY------------------------------LMKKL----IAPRNIKLGIFRLLELGFNLHFPENEC-------------------QISTFS----------SLLLNVMLNG-VENVHNC-------------------------------------------------------------------------------------------------------------------------------------------------------------------------------------------------------------------------------------VRYG----YYMLFFLR--PMDNEKILANQILSLLYTR-------------------------------------------------------GIKKNSS-----------KF--------------------------------------------LLVSN---------------TKGFDFLGWHFKFSEKVKNGI------------------------------------------SAIP---------------------------------------------------------------------------------------------------------------------------------------------------------------------SLNN-----------------------YQFFLNRVKRIVNNSNYGSVV------------------------------KASKLYPVIKNWREYHKYSDLRSL--------------------------SYSLFFVKKHA----FSAFNSESKQ--DFYSSKRLLFKSF-LVSESFNTVS--------------------KKYNFHILNCFSFG---HLTFL---SESINFFN-------------------------------------------------------------------------KINLYFCVHCGMKCI----------------------------------------------------------------------------------------------------------------------------------------------------------------------------
CAA32561_Astasia_longa_psbc_intron_4                      MIS----------------------------------------------------------------------------------------------------------------------------------------------------------------------------------------------------------------------------------------------------------------------------------------------------------------------------------------------------------------FSLINF------------------------------------------------------------------------------------------------------------------------------------------------SNNLSWDKVTNLIFKLQKR----------LFKV--------SYVYD-----RKKLYVL-----QKIIVQLNYSR-------------------LLAIKLVNH------------------------------------------SVFNEN----------------------------LPGVDG--YV--------------------------------------------------------SLNFYESFELNEFLK-------------YNWNNWIFQNLKKVSLFDN-D----GKIIVKKVPVI----------------SDRVWCYLVKFAIEPVHE------------------------------------------------------ALFHPFNLGYRSQYFIYEIQELILLNLSKF--SFGSKKRVLKLDLSQ----NFCINNYSF------------------------------LMEKL----IAPRCIKLGIFKLLEKGFVLEFSNNCIF------------------NKVDFS----------SLLLNIFLNG-IEKLHNC-------------------------------------------------------------------------------------------------------------------------------------------------------------------------------------------------------------------------------------IRYG----YFLLFFLN--PIDNEKELLSKIYLFLSKL-------------------------------------------------------DLKFNIS-----------EI--------------------------------------------ELSSI---------------INGFDFLGWHFKFSYKSYNNL------------------------------------------CIFP---------------------------------------------------------------------------------------------------------------------------------------------------------------------SFDN-----------------------YNKFLTRIKVIINNSNYGSII------------------------------KASKIYPIVKDWKEYHKYSDLFDL--------------------------NYSLCFIKKRA----FKIFKSESKQ--DFYSSKSLLLKCF-SVFNIFNKDL--------------------KNLYNKFFKPLNFR---HLVFL---------FNRGGEGF--------------------------------------------------------------------KYFYFCIHCGVILL----------------------------------------------------------------------------------------------------------------------------------------------------------------------------
Z99833_Euglena_deces_psbc_intron_4                        FLT----------------------------------------------------------------------------------------------------------------------------------------------------------------------------------------------------------------------------------------------------------------------------------------------------------------------------------------------------------------------------------------------------------------------------------------------------------------------------------------------------------------------SKILSWEKASSFIFKLQKR----------LFKS--------VYVHD-----LQKIFSI-----QKLILNSNSAR-------------------LLAIREVTQ------------------------------------------ISYIKK----------------------------IAGVDG--KT--------------------------------------------------------SLTFLERFELNENLK-------------FNFQNWFPQSLKKVDFVSK-E----EITVELKISTI----------------SDRAWQALIKLAIEPAHE------------------------------------------------------AIFSPCFFGFRLSRSIYEVQNSFFLNLSAD--SFGLQKRILKLNLNK----SLSFYNYNY------------------------------LVDKI----ISPRSIKLGIFRSLKKGIILSYLQEERL------------------TKYEFC----------NLLYNVFFDG-LEQFGNC-------------------------------------------------------------------------------------------------------------------------------------------------------------------------------------------------------------------------------------IRFS----NTVIFFLK--PFDNEKKLTETIKKFLYDL-------------------------------------------------------GLSSLDF-----------NF--------------------------------------------DIISV---------------LKGFDFLYWNFKLAKNGDF--------------------------------------------LCTP---------------------------------------------------------------------------------------------------------------------------------------------------------------------SLQY-----------------------YKIFLKRVKRIINNSNYGSEI------------------------------KVSKLSPIIREWYLYNKFSNLKGV--------------------------RFSLFYIKKRC----FRLFNKESKQ--DFYSSKRLVDNCF-LNSNTFYNEN----------------------FEDKIFSSPYFR---HFIF----SNKYNFVKLHKDVL--------------------------------------------------------------------INNYYCIHCGMNFSLY--------------------------------------------------------------------------------------------------------------------------------------------------------------------------
Z99836_Euglena_viridis_psbc_intron_4                      FFVFYG---------------------------------------------------------------------------------------------------------------------------------------------------------------------------------------------------------------------------------------------------------------------------------------------------------------------------------------------------------RYFKRLYTSN------------------------------------------------------------------------------------------------------------------------------------------------KESLYWEDSLKFSFLIQKR----------LFKS--------IFVGD-----LKTALAL-----QKLIINSNSSR-------------------LLAIRYVTQ------------------------------------------ICVNRK----------------------------MAGVDG--KN--------------------------------------------------------SLTFVERFELNEFLK-------------LNVSNWFSQNFRSVSLLKN-D----NVVKKIKLSTI----------------SDRVWQFLITMAIEPIHE------------------------------------------------------ALFYPASVGFRSGYNAFDVQKLIYFNLMSS--ANGLQKRCLIFNLKD----CFIHYNLNY------------------------------LLKKI----IAPRSIKISLNRLFSLGFPIQFSDEFDK------------------FNYNLE----------SLCANILLNG-IELIHNS-------------------------------------------------------------------------------------------------------------------------------------------------------------------------------------------------------------------------------------IRFG----YFLAFFLN--PLDNEKKILNFVYSELNIR-------------------------------------------------------GLEYKDL-----------KI--------------------------------------------TFVSS---------------LDGFDFLGWNFKVLYNKNV--------------------------------------------YIVP---------------------------------------------------------------------------------------------------------------------------------------------------------------------ALLE-----------------------YQKFLRRLKHIINNSNFGSTI------------------------------KANKIYPIIREWRLYHRFSSLVSS--------------------------RFSLFLIKKRA----FKIFSKESRQ--DFYSTKRLLDKCF-YILSDSDKIF----------------------YDFEKLKSPYFG---HLTFRLN-FKKNSFFN----------------------------------SNSMK-----------------------------------KKIYLCFHCGMKSLFY--------------------------------------------------------------------------------------------------------------------------------------------------------------------------
CAB16959_Lepocinclis_buetschlii_psbc_intron_4             MFN--------------------------------------------------------------------------------------------------------------------------------------------------------------------------------------------------------------------------------------------------------------------------------------------------------------------------------------------------------------------NN------------------------------------------------------------------------------------------------------------------------------------------------SSFISWEKACLNVFRLQRR----------IYKS--------VCVGD-----FSYTLRL-----QKLLLVSSSAR-------------------LLAIRMVAD------------------------------------------KVVDKN----------------------------LDYSDN--KV--------------------------------------------------------SLNFLEKFQINNTLF-------------QNANNWSPGKYKEVIISQT-S---LGKFSSLQIWSI----------------PDRCWQFLVRLIIDPAYI------------------------------------------------------AISFPGNFSLYFSQLVHKMQKSIFLKLNKQ--SYGLQKRILIIHFLN----KVENFSCSF------------------------------LLKKI----LAPRSIKLGIFRFLKLGLKLDLNYKSD-------------------KINPLG----------FLLVNVLFND-VDYISNG-------------------------------------------------------------------------------------------------------------------------------------------------------------------------------------------------------------------------------------IRVG----ENLLVFLK--PSENEFNLLNKIVEFFYLA-------------------------------------------------------GINKEEL-----------ST-------------------------------------------VDLFSV---------------QNGFDFLDWHYKLYPTGEI--------------------------------------------YCVP---------------------------------------------------------------------------------------------------------------------------------------------------------------------SSIS-----------------------YNIFLRRVKNIINNSNYGAKA------------------------------KVAKLFPIIQEWNSYNKFCDLKSS--------------------------YFSLFFLKKRA----FKSFKKESKQ--DLYSSKILLNRAF--NSKLFNRSG----------------------MDFSLPSCNY-S---HLIFC---------------------------------------------SNFLNNQ-------------------------------VKLNFSICIHCGMSATLSS-------------------------------------------------------------------------------------------------------------------------------------------------------------------------
Z99835_Euglena_myxocylindracea_psbc_intron_4              FFI-------------------------------------------------------------------------------------------------------------------------------------------------------------------------------------------------------------------------------------------------------------------------------------------------------------------------------------------------------------------LSF------------------------------------------------------------------------------------------------------------------------------------------------NKLMFWNKSFVVVSNLQKK----------IFKS--------SYSND-----FKRSKSF------ALILKSNAAK-------------------YLAIRYVLQ------------------------------------------SNLDKK----------------------------NLTIDG--KT--------------------------------------------------------TLSYLERISLLEFLK-------------INYNNRFPQTIQNVGSLNK-N----GDFKLTFTCTI----------------SDRVWQTFLNFSMQPAHD------------------------------------------------------STFHPFNFGFRFTTENFFILKVLLLNLKNQ--SLPLQKRIYYFSLEN----RLVDFDFLY------------------------------LVKKL----RIFRTIKIGIFRLLKKNYSLQYCED---------------------KYDTFS----------TLLFNVLLDG-LLDFGNI-------------------------------------------------------------------------------------------------------------------------------------------------------------------------------------------------------------------------------------FHYG----YHFLLILK--PIESEFVFFNNISCFFSSI-------------------------------------------------------GVSFSG------------KY--------------------------------------------SLLSIT----------------GFDFLYWSF-------------------------------------TKKGNFY--------ISVP---------------------------------------------------------------------------------------------------------------------------------------------------------------------STKN-----------------------YFNFLGRVKYIVNNSNYGVKI------------------------------KAAKLFPIIKNWYVYHKYSFKKGC--------------------------SSIIFSIKKKV----LKAFVKESKQ--DIYSAKRLLDKCF----------------------------FFVVIHSLKIIKEKKFFLAKHLVFRTG-----------------------------------------------------------------------------------YLKFQCIHCGVNLIFS--------------------------------------------------------------------------------------------------------------------------------------------------------------------------
X81356_Pyrenomonas_salina_cpn60_intron_1                  M-----------------------------------------------------------------------------------------------------------------------------------------------------------------------------------------------------------------------------------------------------------------------------------------------------------------------------------------------------------------------------------------------------------------------------------------TVKTV---------------------------------------------AVLADE-----------------------WGDLPWKKFQKNLYKLQHR----------IYKA--------TKNGD-----NSSAKRL-----QSLLIGSKSAK-------------------LMALRQVFQ------------------------------------------LNRHKK----------------------------ILGIDG-------------MG---------------------------------------------SFNFEQCLELSEQIF--------------HMKEWKHRRLSKVFLFKD-F----GEKKSLGISTI----------------RYRAMQYLIKYALDPVYE------------------------------------------------------ALASDSSYDFRPTYSTWEVQDKIFQNLKSS--SKGYKKSILKLHIEN----CQNKVDHKK------------------------------LLFFI----LLPGTAKKFIRSSLKYGI-LHENDKS------------LIRMP---QESILS----------ALLCNIALHG-MENLNNE-CAYRSE---------------------------R-------------------------------------------------------------------------------------------------------------------------------------------------------------------------------------------QQKGLKGLRYA----NNMLYIVD--EKENWKVLQKKIDRFQFSR-------------------------------------------------------GLRISKV-----------KT--------------------------------------------TFSSS---------------QDGADFLGWHFKVKAKNKKF-------------------------------------------VCYP---------------------------------------------------------------------------------------------------------------------------------------------------------------------SKDN-----------------------VLSFKKKFKMLLKDSRYKL------------------------------LDRIKMAKVFYKSWCQYHQFCDMGQVK--------------------VQI------WSLKRWT----YFNITHNSNY-------RKDEAKKFIA--SIFNSDI-------------------------------------------YKINRVPIVR-------GSNSI-FDNDS------------------ILRTAN--------------------------------------------------------------------------------------------------------------------------------------------------------------------------------------------------------------------------
AAC09460_Marchantia_polymorpha_atp9_intron_1              VRL-------------------------------------------------------------------------------------------------------------------------------------------------------GRARLDQRRLTDYRTALAL---------------------------------------------------------------------------TCSGN----------------------------------------------RPQGTIAWVSAEF-------RRTVFTSASESSVTPSNEGGPEGTKDQLNPL------CKQPYGGNCRKQEKLLTNLNDEQTTKRENEGSPQWTPKRLVPRCQTPGDRGISKN---------VMGDRSVISTPR--------DTLGKPSRVYDDARNVKDSEGRTVD----------GNVPAEKAF---------FC----------QKERVDQQDRAENGRLRKAEIF---FFGSIAKSAKATTKTKANKGESRPVTPPALGRVF----YE-DIYNIDNL-------------------RAGYKRLK----------------------------------------------GNV----------------------------APGIDG--RT---------KA---------------------------------------------DMTDKALEKLSKELR---------------RQAYAPKPAKRIIITKP-D----GGSRPLSIAST----------------VDKVVQSTLKELVEPHFE------------------------------------------------------SLFRDSSHGFRPGRSCHKALRDLRYS-------WTALTWLVQIDIKK----DFDKIHHDL------------------------------LIKEM-ESVLRSKALQDLMRKLLNAGY-IDVYNLTDR------TQYNTEGVT---QGSIIS----------PLCANIFLHK-LDCYVEDILIPNYN------------V-G----------NMRPASAE-------------------Y---------------------K----------KRLNIHSKDKAFFKY--------YTELEQAI----------------------------------------------KNIKHLKWINREQQKKSILVKKKYFFENLFFFRNPKVSCPLGRRTLLEMAEKEGLKRLKYLRYA----DNIILGVI-GSKQDALDIRKAVQNFLQEE------------------------------------------------------LKLDINEQ-----------KS--------------------------------------------KILHAK--------------SEMAKYLGALVIYYGTGSVEILS------------------------KVSDVKQI--------RLRS------------------------------------------------------------------------------------------------------------------------------------------------------------------------------------------------RPQLIAPIKDLITKALELGYAKKNAK------GLARATSNPRLVSS-GDKHIVIHFSSVIRGIVNYYSFVNKRSS-------------------------LWKVVSIYKKSC----ALTLARKHGL--------RSAKAAL----LKFGPNL---RITEK------------GKEVASLYYPTS-------------LKTTGKFH-------------ATRFS-----Q----------VTILE------EPYYGVR----------------------------------------------------------------------------------------------------------------------------------------------------------------------------------------------------------------
AF275271_Schizosaccharomyces_octosporus_cox1_intron_4     MKENHT-----WIL-----------------------------------------------------------------------------------------------NEFIPKMCTKV-----------NSLKRMRLNYQSMSYFGID--------------------------------------------------AFYAW-------------------------------------------VCDLHAYTQSSVV-------------------------------------------------------------------------KIYTRSNSKNWRRNLFVLRTDNKSTSFLNRTMKLITL------------------------LVYVLHVTGEVTFQNMRKDGRGF--------VVRKLN--------IRKGAKYRNLNQIRLYSTR----------------------------------------------GKGQKLLEVSPKPKEISKD-------FLTLAKHWS--------------ICSNYKERIYYD--TKGYTKLDDLW-------------------YTSYLKLRK----------------------------------------------------------------------------MKNTNK--LN---------IN---------------------------------------------PTTKTKIMKLKESVL---------------NGTFEWTNTKHQLLHKTPN-------QNTNQTSM----------------NDKLVQEVLKNITEPIFE------------------------------------------------------LNFLEVSHGFRPNRNCHIALKYLNTK-------MKDSIWFIEGNMEN------NTLNTTT------------------------------LMELI-SKRVKDKLILSLTRSATKSNV-LMSKEL---------LFIPEVGIE---HGSTLK----------TLLTNIYYHE-LDNYLQN-LSQNYEGSI---------K-A----------SNRRKNPA-----------------------------------------NL---------RLLREGKKSEAYKLR----------------------------------------------------------------------------------------------------------TPSRDPFEKEYRNVKYIRYG----DKFLIGVL-GSRKLTLEIREKVSGFLNDK------------------------------------------------------LNITLNPD------------T--------------------------------------------KINHI---------------SNGISFLGYIFSRKSLYT-----------------------------KQHYNNRL--------VKRH-----------------------------------------------------------------------------------------------------------------------------------------------------------------------MT-----------------------IPTLDVDLKKVVNYLSTMKFCD----------KSGKPLPNFRFLRH-PQSESNNQINDILIYLTDWWSIAGNSKR------------------------VLAYTAYITRYST----AKVYAAKFKT--------KTVSSVF----KIAGNDL---KRPLGNTKYSA---VGTTDSEITKWNSNKRMIPSIL------YDRYWKIPQRSL---SKVQINWKPEYIKTI---EKCDNLEKFAKFLS------NLLFSNKPTYPLIKMGWRTSKGIQ-----NTGERCIICGDDKN-------------IQMHHVRSTNNIDKY--------------TNPIHKHIISMSRKQTPLCKT-HHLEA-HRGNLSNKTVRLP--------------------------------------------------------------------RFSTKK---------------
NC_008833_Placozoan_BZ49_cox1_intron_6                    MRQ------------PIV-------------RMNGQLMISNCHNVRTFSELGSSERKLKNIASRKKAWM-----------------------------------------------------------ERNVEVKGLQNVLSMVRANLWSSLLYGKSLGRNGAFMLPMTIWILVFG------------------------------------------------------------------------------VVQH-----------------KTG------GGEALWAPLPPQAERRPKDGYKHTYGS-------------------------LGLSKEINLYDNRV--RIVRKRGAFGAPGFFSKDWQPSF---------------FPTKWPYKICWGPGSNGS------------------VVSFFRYYVA-EPNSIKNQAKRGAPAPLAPWPRKA--------------------------------------------APLAPGPGREKVIKKIRD-----------LTKR--------VLKDPG----RVIDRKL-----YN-LVCNPFML-------------------EFAYNNIKK-------------------------------------------KGGKIDLKKGGGNP---------VGSPSGSLLTTKGIVP--KT---------LD---------------------------------------------EISWNILLALAKELK---------------EEKFQFKPKKGSKIIGS-QR---VSSIPFTIAPS-------------DPLGPKIVLEVMRMLLNIIFE------------------------------------------------------PSFLDCSHGYRSGRGLHSVFNYLKTG-------ALCTPGVRIIEGNK----CFFKIDHSI------------------------------LMNII-EKKILDRQFTKLLWKSLGAGY-IEGEGGIR-------RFPPNLAAPL-APGSIIS----------PILYNIYLHK-LDEYILK-LMVSFDIG----------K-GAK--------SRDPFDPA-------------------YA------------------P------------RFLYSGGGSPEGSPP--------PKKKKGLVPGGGEPIGLSP---------------------------------GPKGSASLGALSAPGSV-----------------------------GSALCWADFPYKRISYFRLF----NYWIIAFK-GSYSETVEIHSKVLGFCRDV------------------------------------------------------LKLKGGNIRCPSVVNDLDVKD---------------APF----VG--------------------PIKNLQ--------------KDKIVIFGINVFRSKHVKF-----------------------------SRKGEPCG-----------------------------------------------------------------------------------------------------------------------------------------------------------------------------------------------------------LRDFSINLSSIKKKLREINIL-----------KGEKPIPRLAWSPL-GSEQILLLFNSVLKEYFGHFDLVRGRGAKGSGAPQKADPMDPGRLRRPHFARFKFWLKWVITTSA----ERTLARKYNT--------ST---------NKIGGRP---------------------------------------------------------------------------------------------------------------------------------------------------------------------------------------------------RGKR------------------------------------------------------------------------------------------------------------------
NC_008834_Placozoan_BZ2423_cox1_intron_2                  MNR----------------------------------------------------------------------------------------------------------LIVNPRSF--------------------------------------------WRVLSADR----------------------------------------------------------------------------------------------------------------------------------------------------------------------------------------FNRIQCVY----------------------------------------------------------------------------------------------------------------------------------------------------------------------------IIFKPGSNP----KNRAPGP---PKKRNSLFLGSRFS-LIFDCFYIGIHKLRANQGIQWIRDQKGIFQTREIQCFLVPFSIPVNHLFPPQLGQDSWLPG-----------------WDRGSVVRYRKGPNFQIKLFFR------------AAGCSV--VT---------LTLSREAP----------------------QKKGIPF----------SVGLYRLYSSKRRLRRPVLKLKTLWNGNKKNKNFIVKDLFRYIMDKD-LWFLATKEYPKK--------------------NILVLQKIVRIILESIYE------------------------------------------------------PLFSFHSFGFRPGKTQHTAIKKIREN-------FKGVNWFIEGKGNKKLCLMGASDRHQRSP--------------------------DPLLNLL-KKKIKDKKFISFLLSNIFVH--TSPKTMG--------PAPVVRSVR---PGLLIE----------PLLFNIIFHE-FDMYMEK-ILKNLG------------STGS---------WGRVPRPG----------------GAKH--------------------PKSK------LGVLIRESQPARRLLAT--------RTRSSY--------------------------------------------------------------------------------------------GRRRSKNYLIIKHLGYVRYA----TFFLIGIL-GPRSAICKLKKQIC----------ADRHQ-----------------WCP----------GAALEP---------FNLVISSS---------DPKR----------------------------------------------------------------NQLPRFLGYIISQKIRKKY-----------------------------KRGGGSV--------YRRSAE-W--------------------------------------------------------RLTPKGEGHSNAFES------PP-------LTNHWIRG--------P---------------------GTE-----------------------PRRLPALSAPGQLSS----------------------YRMYLKMDSNIVITYLAKKGFWD---------GAPKGPIPK----GP-FGPGSFNSIQGLWAQLERYYHLANDKQQ------------------------KLGRIGYIFEHSF----AKYFAACFRL--------KTRRQVF----KKIGWSY-----------------------DGPPFKPLFFG-----------FRVP-----------------VVPAK----------------------------------------VARQRSHS-----------------------------------FFCHNVIKYPPINFNFF-----------------INPPNL-CTRIGIVEG-ISVFLTNTGVFQIQTTFLI---------DCAQD-------------------------------------------------------------IF-------LGPKG
NC_008151_Trichoplax_adhaerens_cox1_intron_2              ATV---------------------------------------------------------------------------------------------------------------------------------------------------------------RLLKEDGE----------------------------------------------------------------------------------------------------------------------------------------------------------------------TRPPVSEQL--------ADKVGLTYHNIL------------------------------IVFKHYILGKKHVRNG---------------IIGPSTDRSG-AIGADWSSGPRFISTTSSLKDEQVNCKP----------------EVFFGG------FCLPIGAEGALGRPGALRAPGAPFNSKLAQR---------ALLRALGGP----PLRGPN------------RAPRFS-LICDCFYIGIHKLRADQGIHWIRDRKGIFQTREIQCFLVPFSIPVNHLFPPISIGPQRIPKGSFWGRSAPSAPILFCRWGRGSVVRYRKGPNFQIKLFFRRDLEGPK----TTLGPAP--KA---------LAPSRAGSNGLRSFGAWPMVPG-------TQKMGFPL------FLWGAVGLYRLYSSKRRLPRPVLKLRTLWNGSKKNKNFIVKDLFRYVMDKD-LWFLATDRDP----------------------KKNIVRQIVRIILESIYE------------------------------------------------------PLFSFHSFGFRPGKTQHTTIKKIREN-------FKGVNWFIEGKGSLK---SFGDTPPQRGPF------------------------GAPLLNLL-KKKIKDKRFISFLENNILETPETPFKTMR--------PDGSVGSAR---PGFILE----------PLLFNIIFHE-FDMYMEK-LIRNIK------------KGGR---------KKAPLQPL----------------GALK---------------------KS---------KLVFEGTKGPTDKNN--------RADPTD--------------------------------------------------------------------------------------------PSRVPCGGPIIKHLGYVRFAGSNGSPFLIGIR-GPRSAIFKLKEQICRLGGVGRGYGAAQPQKIGSVGAHWIGAPKDTFWGPRRPTKGLLSVNRSLDPLDPNWSSWGHNIVISSS---------DPKR-----------------------------------------------------------------NQQRFLGYIISQKATNKY-----------------------------KRGGGSNGS----------------------------------------------------------------------------------------------------------------------------------------------------------------------------------------------------------RMYFKMDNNIVITYLAKKGFC----------DGGGAPIPN---FGA-EGAGSLNSVQGLWALFSRYYHLANDKQQ------------------------KLGRISYILKHSI----AKYFAACFRL--------KTRRQVF----KKIGGRS------------------------LTLFKPLSFG-----------FRAPVG---------------GTPRKGPQP------------VGAFG---------------------AQRSHSW---------------------------------GAFGADVKKYPSINSTNFFI----------------KSPDIDSKSLGIVEG-ISVSLTNTGVFQIQTTLG------------AEGAYFGVDSTTPQSTNSVGAE---------------------------------------GA-QFLHTF--YTGRRL
NC_010559_Nephtys_sp                                      MRCMHL----FWYML---------MINFY-----------IFTDMLLLSSL------------------------------PSHGNVSGTMAFWKKDSRKI-----ILFYKTTPKEMFPR-LNLHWLNSSYKLTPQGASDFKQL--------------FSHKRLLSYSLMLNLNQS------------------------------------------------------------------------------FLMNE-------------------------YSEHAYLNSIHVTFGEPKGIKKSTH-------------------------VNTQAPKFLK--------------KKH------------------------------------------GAGAPLSL----------------------------------------------------------------------------------FYK-------IQTSGQSMLIQNSMFRKLYHTSPETTPDLDMLRHI--------NISHP-----NFTFNNI-----FP-LMLSKDLF-------------------ALSYKSIKN-------------------------------------------NSFNK----------------------------VMWATG------------TME------------------PP-------------------------FFSSSTLHLTINQLE---------------NQTYNFSY----------S------------------------------FSDLIVQKAMELILLTIFT------------------------------------------------------DNFLHLSQDIRP------SIKAIQSS-------SFNKTCWISSTVSP----SFSCFNLQA------------------------------LIKLL-QTRISDPKFIALAQKFLTTYS-QDLSYL---------MFSPFEGLT---RGQPLM----------FTLFNLYMSS-YDLFINR-LSLPFN-------------------------------------------------------------------------------------------------------------------------------------------------------------------------------------------------------------------------NNLLSVRYM----NSMIISST-LPYPLMMKINLQINSFISSS------------------------------------------------------LKLPLNYN-----------KI-------------FFNP-----------------------------------------------KAPIKFFNMYITVLPSSSF--------------------------------------------FVKQ------------------------------------------------------------------------------------------------------------------------------------------------------------------------------------------------KPKIKLNAKLVINTLNFLGFCD----------QQGRPTPQFKIYNQ-DHETISSTYKQTMFFILSYFQPFNNFLP------------------------LSHKVQYIFKTSY----MKLLSAKLKL--------KSTRAVY----KSHGKPP----------------------------------------------------------------------------------------------------------------------------------------------------------------------------------------------------------------------------------------------------------------------------------------------------------------F--------
;
end;

BEGIN mrbayes;


exclude
[Positions with over 0.5 missing data]
4 5 6 7 8 9 10 11 12 13 14 15 16 17 18 19 20 21 22 23 24 25 26 27 28 29 30 31 32 33 34 35 36 37 38 39 40 41 42 43 44 45 46 47 48 49 50 51 52 53 54 55 56 57 58 59 60 61 62 63 64 65 66 67 68 69 70 71 72 73 74 75 76 77 78 79 80 81 82 83 84 85 86 87 88 89 90 91 92 93 94 95 96 97 98 99 100 101 102 103 104 105 106 107 108 109 110 111 112 113 114 115 116 117 118 119 120 121 122 123 124 125 126 127 128 129 130 131 132 133 134 135 136 137 138 139 140 141 142 143 144 145 146 147 148 149 150 151 152 153 154 155 156 157 158 159 160 161 162 163 164 165 166 167 168 169 170 171 172 173 174 175 176 177 178 179 180 181 182 183 184 185 186 187 188 189 190 191 192 193 194 195 196 197 198 199 200 201 202 203 204 205 206 207 208 209 210 211 212 213 214 215 216 217 218 219 220 221 222 223 224 225 226 227 228 229 230 231 232 233 234 235 236 237 238 239 240 241 242 243 244 245 246 247 248 249 250 251 252 253 254 255 256 257 258 259 260 261 262 263 264 265 266 267 268 269 270 271 272 273 274 275 276 277 278 279 280 281 282 283 284 285 286 287 288 289 290 291 292 293 294 295 296 297 298 299 300 301 302 303 304 305 306 307 308 309 310 311 312 313 314 315 316 317 318 319 320 321 322 323 324 325 326 327 328 329 330 331 332 333 334 335 336 345 346 347 348 349 350 351 352 353 354 355 356 357 358 359 362 363 364 365 366 367 368 369 370 371 372 373 374 375 376 377 378 379 380 381 382 383 384 385 386 387 388 389 390 391 392 393 394 395 396 397 398 399 400 401 402 403 405 406 407 408 409 410 411 412 413 414 415 416 417 418 419 420 421 422 423 424 425 426 427 428 429 430 431 432 433 434 435 436 437 438 439 440 441 442 443 444 445 446 447 455 456 457 458 459 460 461 462 463 464 465 466 467 468 469 470 471 472 473 474 475 476 477 478 479 480 481 482 483 484 485 486 487 488 489 490 491 492 493 494 495 496 497 498 499 500 501 502 503 504 505 524 525 526 527 528 529 530 531 532 533 534 539 540 541 542 543 544 545 546 552 553 554 555 556 564 565 566 567 568 571 580 581 582 583 584 585 586 587 588 589 590 591 592 593 594 595 596 597 598 608 609 610 611 612 613 614 615 616 617 618 619 620 621 622 623 624 625 626 627 628 629 630 631 632 633 634 635 636 637 638 639 640 641 642 643 644 645 646 647 648 649 650 656 657 658 659 660 661 662 663 664 665 666 667 668 669 670 671 672 673 674 675 676 677 678 679 680 681 682 683 690 691 694 695 696 697 698 699 700 701 702 705 706 707 708 709 710 711 712 713 714 715 716 717 718 719 720 721 722 723 724 725 726 727 728 729 730 731 732 733 734 735 736 737 738 739 740 741 742 743 744 745 746 747 748 749 765 766 767 768 769 770 771 772 773 774 775 776 777 778 779 797 799 800 801 802 814 815 816 817 818 819 820 821 822 823 824 825 826 827 828 829 848 849 850 851 852 853 854 855 856 857 858 859 860 861 862 863 864 865 866 867 868 869 870 871 872 873 874 875 876 877 878 879 880 881 882 883 884 885 886 887 888 889 890 891 892 893 894 895 896 897 898 899 900 901 928 929 930 931 932 933 934 949 950 951 952 962 963 964 965 966 967 968 969 970 971 972 973 974 975 976 977 978 979 980 981 982 983 984 985 986 987 988 989 990 991 997 1019 1025 1026 1027 1028 1029 1030 1031 1032 1033 1034 1044 1045 1046 1053 1054 1055 1056 1057 1058 1059 1060 1061 1062 1073 1081 1088 1089 1090 1091 1092 1093 1094 1095 1096 1097 1098 1099 1101 1103 1104 1105 1106 1107 1108 1109 1110 1111 1112 1121 1122 1123 1124 1125 1126 1127 1128 1129 1130 1131 1132 1133 1134 1135 1136 1137 1138 1139 1141 1142 1143 1144 1145 1146 1147 1148 1149 1150 1151 1152 1153 1154 1155 1156 1157 1158 1159 1160 1161 1163 1164 1165 1166 1167 1168 1169 1170 1171 1172 1188 1189 1190 1191 1192 1193 1194 1195 1196 1197 1198 1199 1200 1201 1202 1203 1204 1205 1206 1207 1208 1209 1210 1211 1212 1213 1214 1215 1216 1217 1218 1219 1220 1221 1222 1223 1224 1225 1226 1227 1228 1229 1230 1231 1232 1233 1234 1235 1236 1237 1238 1239 1240 1241 1242 1243 1244 1245 1246 1247 1248 1249 1250 1251 1252 1253 1254 1255 1265 1266 1267 1268 1269 1270 1271 1272 1273 1274 1275 1276 1277 1278 1279 1280 1281 1282 1283 1284 1285 1286 1287 1288 1289 1290 1291 1292 1293 1314 1315 1316 1317 1326 1347 1348 1349 1350 1351 1352 1353 1354 1355 1356 1357 1358 1359 1360 1361 1362 1363 1364 1365 1366 1367 1368 1369 1370 1371 1372 1373 1374 1375 1376 1377 1378 1379 1380 1381 1382 1383 1384 1385 1386 1387 1388 1389 1390 1391 1392 1393 1394 1395 1396 1397 1398 1399 1400 1409 1410 1411 1412 1413 1414 1415 1416 1417 1418 1419 1422 1423 1424 1425 1426 1427 1428 1429 1430 1431 1432 1433 1434 1435 1436 1437 1438 1439 1440 1441 1442 1443 1444 1445 1446 1447 1448 1449 1450 1451 1452 1453 1454 1455 1456 1457 1458 1459 1460 1461 1462 1463 1464 1465 1472 1473 1474 1475 1476 1477 1478 1479 1480 1481 1482 1483 1484 1485 1508 1509 1510 1511 1512 1513 1514 1515 1516 1517 1518 1519 1520 1521 1522 1523 1524 1525 1526 1527 1528 1529 1530 1531 1532 1533 1541 1542 1543 1544 1545 1546 1547 1548 1553 1554 1555 1556 1557 1558 1559 1560 1561 1562 1563 1564 1565 1566 1567 1568 1569 1570 1571 1572 1573 1574 1575 1576 1577 1578 1579 1580 1581 1582 1583 1584 1585 1586 1587 1588 1589 1590 1591 1592 1593 1594 1595 1596 1597 1598 1599 1600 1601 1602 1603 1604 1605 1606 1607 1608 1609 1610 1611 1612 1613 1614 1615 1616 1617 1618 1619 1620 1621 1622 1623 1624 1625 1626 1627 1628 1629 1630 1631 1632 1633 1634 1635 1636 1637 1638 1639 1640 1641 1642 1643 1644 1645 1646 1647 1648 1649 1650 1651 1652 1653 1654 1655 1656 1657 1658 1659 1660 1661 1662 1663 1664 1665 1666 1667 1668 1669 1670 1671 1672 1673 1674 1675 1676 1677 1678 1679 1680 1681 1682 1683 1684 1685 1686 1687 1688 1689 1690 1691 1692 1693 1694 1695 1696 1697 1698 1699 1700 1701 1702 1703 1704 1705 1706 1707 1708 1709 1710 1711 1712 1713 1714 1715 1716 1717 1718 1722 1723 1724 1725 1726 1727 1728 1729 1730 1731 1732 1733 1734 1735 1736 1737 1738 1739 1740 1741 1742 1743 1744 1767 1768 1769 1770 1771 1772 1773 1774 1775 1776 1791 1820 1821 1822 1823 1824 1825 1826 1827 1828 1829 1830 1831 1832 1833 1834 1835 1836 1837 1838 1839 1840 1841 1842 1843 1857 1858 1859 1860 1871 1872 1873 1874 1875 1876 1877 1878 1886 1887 1888 1889 1897 1898 1899 1905 1906 1907 1908 1909 1910 1911 1912 1913 1914 1915 1916 1929 1930 1931 1932 1933 1934 1935 1936 1937 1938 1939 1940 1941 1950 1951 1952 1953 1954 1955 1956 1957 1958 1959 1960 1961 1962 1968 1969 1970 1971 1972 1973 1974 1975 1976 1977 1978 1979 1980 1981 1982 1983 1984 1985 1989 1990 1991 1992 1993 1994 1995 1996 1997 1998 1999 2000 2001 2002 2003 2004 2005 2006 2007 2008 2009 2016 2017 2018 2019 2020 2021 2022 2023 2038 2039 2040 2041 2042 2043 2044 2045 2046 2047 2048 2049 2050 2066 2067 2068 2069 2070 2071 2072 2073 2074 2075 2076 2077 2078 2079 2080 2081 2082 2083 2084 2085 2086 2087 2088 2089 2091 2101 2107 2114 2115 2116 2117 2118 2119 2120 2121 2122 2123 2124 2125 2126 2127 2128 2129 2130 2131 2132 2133 2134 2135 2136 2137 2138 2139 2140 2141 2142 2143 2144 2145 2146 2147 2148 2149 2150 2151 2152 2153 2154 2155 2156 2157 2158 2159 2160 2161 2162 2163 2164 2165 2166 2167 2168 2169 2170 2171 2172 2173 2174 2175 2176 2177 2178 2179 2180 2181 2182 2183 2184 2185 2186 2187 2188 2189 2190 2191 2192 2193 2194 2195 2196 2197 2198 2199 2200 2201 2202 2203 2204 2205 2206 2207 2208 2209 ;


prset aamodelpr=fixed(vt);
lset rates=gamma Ngammacat = 6;
mcmc nruns=2 nchains=4 ngen=15000000 samplefreq=500 diagnfreq=5000 relburnin=yes burninfrac=0.25 Checkpoint=Yes Checkfreq=500 file=mb_RT2.out append=yes;

sump relburnin=yes burninfrac=0.25;
sumt relburnin=yes burninfrac=0.25 Contype=Allcompat conformat=simple;


end;
